# Supplementary material for: Sulfide-Responsive Transcription Control in Escherichia coli
Source: Microorganisms. 2025 Feb 5;13(2):344. doi: 10.3390/microorganisms13020344 (PMC11858517; doi:10.3390/microorganisms13020344)
Supplement: Supplementary file 1 [file microorganisms-13-00344-s001.zip]

Archive with 9 entries (6 files):
- Supp_info/
- Supp_info/.DS_Store
- Supp_info/Sup_Fig.pdf
- Supp_info/Sup_Table S1.xlsx
- __MACOSX/
- __MACOSX/Supp_info/
- __MACOSX/Supp_info/._.DS_Store
- __MACOSX/Supp_info/._Sup_Fig.pdf
- __MACOSX/Supp_info/._Sup_Table1.xlsx
