# Supplementary material for: Sulfide-Responsive Transcription Control in Escherichia coli
Source: Microorganisms. 2025 Feb 5;13(2):344. doi: 10.3390/microorganisms13020344 (PMC11858517; doi:10.3390/microorganisms13020344)
Supplement: Supplementary file 1 [file microorganisms-13-00344-s001.zip › Supp_info/Sup_Table S1.xlsx]

## Sheet: Legend
Supplemetal Table S1: Gene ID, read counts, normalized read counts, eigenvectors of principal component analysis and details of each each gene (RNA-seq_data) as well as the identified genes categorized into metabolic processes based on the KEGG database (KEGG).

## Sheet: RNA-seq_data
		Normalized read counts						Eigenvector TOP 100 genes with the largest and smallest eigenvectors are shown in pink and light blue cell color respectively.						p.value TOP 100 genes with the largest and smallest eigenvectors are shown in pink and light blue cell color respectively.					Gene information
No	ID	WT	ygaV	WT_MA	ygav_MA	WT_MA_Na2S	ygav_MA_Na2S	PC1	PC2	PC3	PC4	PC5	PC6	WT(AC)_vs_ygaV(AC)	WT(AC)_vs_WT(MA)	WT(MA)_vs_ygav(MA)	WT(MA)_vs_WT(MA-Na2S)	WT(MA)_vs_ygav(MA-Na2S)	FeatureName	note	function	product	KAAS
1	BW25113_0001	175.504	196.543	140.931	95.3599	134.461	103.934	-0.00597603	0.0042246	0.00521616	-0.0123796	-0.00547847	0.668756	0.661894	0.886314	0.402363	0.949139	0.440182	thrL		leader; Amino acid biosynthesis: Threonine	thr operon leader peptide
2	BW25113_0002	3338.85	2637.81	11283.8	7633.51	4793.3	5800.23	0.0107516	-0.00960038	-0.00137837	-0.0275871	0.0135741	-0.0230786	0.156764	0.408263	0.150104	0.297608	0.0224358	thrA	bifunctional: aspartokinase I (N-terminal); homoserine dehydrogenase I (C-terminal)	enzyme; Amino acid biosynthesis: Threonine	Bifunctional aspartokinase/homoserine dehydrogenase 1	K12524
3	BW25113_0003	2203.07	1682.25	5469.21	4461.14	1434.56	3710.61	0.0068415	-0.0220861	-0.00245916	-0.0185922	0.0139138	0.333365	0.116912	0.534399	0.461701	0.112751	0.176042	thrB		enzyme; Amino acid biosynthesis: Threonine	homoserine kinase	K00872
4	BW25113_0004	2350.04	2222.74	4766.1	3725.64	1139.67	3324.97	0.00252134	-0.0235608	-0.00109569	-0.0181987	0.00272737	-0.0490711	0.81939	0.627995	0.373657	0.0917226	0.208366	thrC		enzyme; Amino acid biosynthesis: Threonine	L-threonine synthase	K01733
5	BW25113_0005	261.115	252.143	136.285	104.801	140.952	162.282	-0.00839557	0.00134239	0.0113598	0.00419091	0.000958503	-0.0743895	0.967963	0.6652	0.575457	0.988086	0.691936	yaaX			DUF2502 family putative periplasmic protein
6	BW25113_0006	803.322	843.064	598.57	575.936	805.838	557.048	-0.0033995	0.00675735	-0.00048415	-0.00124752	-0.00242234	0.0183812	0.717655	0.841244	0.916102	0.735463	0.788167	yaaA			peroxide resistance protein, lowers intracellular iron	K09861
7	BW25113_0007	465.156	562.474	517.263	536.281	602.756	676.48	0.0016317	0.000604198	0.00523801	0.00870298	-0.00954114	0.0186962	0.313131	0.943748	0.901992	0.869724	0.432	yaaJ	inner membrane transport protein	putative transport; Transport of small molecules: Amino acids, amines	putative transporter	K03310
8	BW25113_0008	23326.3	22875.2	25681.2	27124.7	20819.2	24144.5	0.000637058	-0.0039652	-0.00331578	-0.00218504	0.000893696	0.0125509	0.999942	0.947465	0.82429	0.785431	0.792852	talB		enzyme; Central intermediary metabolism: Non-oxidative branch, pentose pathway	transaldolase B	K00616
9	BW25113_0009	2194.51	2111.54	1406.21	1181.14	1531	1259.97	-0.00611284	0.00389701	0.00250428	-0.00389676	0.00166143	0.0184705	0.906489	0.760825	0.55434	0.932709	0.682928	mog	putative molybdochetalase in molybdopterine biosynthesis	transport; Biosynthesis of cofactors, carriers: Molybdopterin	molybdochelatase incorporating molybdenum into molybdopterin	K03831
10	BW25113_0010	1414.02	1494.76	1080.99	1053.68	1435.49	1102.24	-0.0028427	0.00566926	0.00118972	0.0015682	-0.00285909	7.15065e-05	0.653878	0.854233	0.944004	0.746231	0.992052	satP			succinate-acetate transporter	K07034
11	BW25113_0011	108.441	139.649	71.2399	79.3092	103.86	67.4657	-0.00545788	0.00741802	-0.00505227	0.000777841	-0.0129846	-0.00311769	0.439532	0.787808	0.849603	0.693326	0.902753	yaaW		putative enzyme; Not classified	UPF0174 family protein
12	BW25113_0013	62.7818	59.48	44.1377	47.2079	54.7117	29.1744	-0.00444605	0.00720736	-0.0118545	-0.0109471	0.00278263	0.0054485	0.978599	0.830929	0.935053	0.846124	0.49503	yaaI			UPF0412 family protein
13	BW25113_0014	37195.4	34142.8	103771	117126	204268	108077	0.0165739	0.0111882	6.62072e-06	0.00289994	0.00638982	0.00674017	0.636737	0.483674	0.636015	0.424792	0.932133	dnaK	chaperone Hsp70; DNA biosynthesis; autoregulated heat shock proteins	factor; Chaperones	chaperone Hsp70, with co-chaperone DnaJ	K04043
14	BW25113_0015	9037.73	7767.31	9085.41	9641.73	14496.7	8867.18	0.00276749	0.00870772	-0.00164113	0.00120565	0.008154	-0.00623978	0.359154	0.997447	0.811973	0.584207	0.892714	dnaJ	chaperone with DnaK; heat shock protein	factor; Chaperones	chaperone Hsp40, DnaK co-chaperone	K03686
15	BW25113_0016	1043.03	1088.74	1077.12	1117.88	1139.67	1051.19	0.00039498	0.00104524	-0.00163619	-0.000338343	-0.0020676	-0.018658	0.725221	0.983289	0.888349	0.960434	0.898847	insL1		IS, phage, Tn; Transposon-related functions; extrachromosomal; transposon related	IS186 transposase
16	BW25113_0018	426.631	461.616	614.831	442.81	804.911	658.246	0.00417006	0.00652441	0.0132474	-0.000322379	-0.00294514	-0.00591414	0.655382	0.804196	0.307866	0.760775	0.87184	mokC	regulatory peptide whose translation enables hokC (gef) expression; completely contained in another CDS		regulatory protein for HokC, overlaps CDS of hokC	K18919
17	BW25113_0019	2559.79	2743.84	11892.4	13212.5	20085.7	11343.4	0.0212873	0.00879325	-0.000871841	-0.00114078	-0.000805634	0.00580679	0.565659	0.301576	0.681588	0.538245	0.831389	nhaA	Na+/H antiporter, pH dependent	transport; Transport of small molecules: Cations	sodium-proton antiporter	K03313
18	BW25113_0020	1349.81	1364.16	3846.95	3138.38	2628.02	3301.26	0.0108642	-0.00549943	0.0044586	-0.0088915	0.000819021	0.0122627	0.861882	0.475732	0.466194	0.632877	0.572448	nhaR		regulator; Transport of small molecules: Cations	transcriptional activator of nhaA	K03717
19	BW25113_0021	138.405	147.407	256.309	269.085	230.902	214.249	0.00677258	-0.00126237	-0.00471208	-0.00625556	-0.00231612	-0.00616371	0.8187	0.681281	0.889934	0.891809	0.590919	insB1		IS, phage, Tn; Transposon-related functions; extrachromosomal; transposon related	IS1 transposase B	K07480
20	BW25113_0022	231.151	297.4	51.8812	49.0962	109.423	58.3487	-0.0179951	0.0148956	0.00272213	0.00726185	-0.0140477	-0.00415723	0.291312	0.334174	0.957106	0.427217	0.865091	insA	insA1	IS, phage, Tn; Transposon-related functions; extrachromosomal; transposon related	IS1 repressor TnpA
21	BW25113_0023	19646.4	20860.7	6114.24	5207.03	8944.9	5101.87	-0.0151335	0.0105925	-0.000485966	-0.0041474	-0.00394674	-0.00701111	0.573348	0.43114	0.562921	0.657975	0.507867	rpsT		structural component; Ribosomal proteins - synthesis, modification	30S ribosomal subunit protein S20	K02968
22	BW25113_0024	1949.09	2534.36	798.351	514.566	1028.39	798.648	-0.0137576	0.00840455	0.0128516	-0.00173419	-0.0138595	-0.000139962	0.0724938	0.54545	0.158326	0.774824	0.963836	yaaY			uncharacterized protein
23	BW25113_0025	5791.62	5655.77	5181.93	5013.47	4173.85	4041.56	-0.00288856	-0.00190352	-0.00509888	-0.00834018	0.0010469	-5.22905e-05	0.977918	0.93887	0.915939	0.779844	0.374955	ribF		putative regulator; Not classified	bifunctional riboflavin kinase/FAD synthetase	K11753
24	BW25113_0026	31569.3	29631.4	17340.7	18286.4	6379.01	16021.3	-0.0107854	-0.0185631	-0.00616079	-0.00412216	0.00125829	-0.017618	0.754512	0.681888	0.82931	0.226963	0.747886	ileS	isoleucine tRNA synthetase	enzyme; Aminoacyl tRNA synthetases, tRNA modification	isoleucyl-tRNA synthetase	K01870
25	BW25113_0027	5589.01	4995.03	2464.74	2656.86	1204.58	2354.92	-0.0121329	-0.0133914	-0.00603893	-0.00174854	0.00369552	0.00672687	0.527341	0.577619	0.77435	0.382013	0.839376	lspA	prolipoprotein signal peptidase (SPase II)	enzyme; Protein, peptide secretion	prolipoprotein signal peptidase (signal peptidase II)	K03101
26	BW25113_0028	3948.12	3595.95	2340.08	2576.6	1459.6	2146.14	-0.00766888	-0.00869858	-0.0067385	-0.00250819	0.0034474	-0.00592881	0.622558	0.720495	0.716604	0.558215	0.735116	fkpB		putative enzyme; Proteins - translation and modification	FKBP-type peptidyl-prolyl cis-trans isomerase (rotamase)	K03774
27	BW25113_0029	4113.64	3947.66	2343.17	2350.01	940.299	1920.95	-0.0106954	-0.0156297	-0.00705441	-0.00798205	0.000435801	-0.0066124	0.885758	0.700438	0.980127	0.270067	0.477825	ispH			4-hydroxy-3-methylbut-2-enyl diphosphate reductase, 4Fe-4S protein	K03527
28	BW25113_0030	1108.67	1152.1	1161.52	1068.79	359.799	1986.59	-0.00236639	-0.0262857	0.0130929	0.0121296	-0.00359476	0.000209293	0.741667	0.975348	0.787531	0.164954	0.0883027	rihC			ribonucleoside hydrolase 3	K12700
29	BW25113_0031	1368.36	1209	943.928	878.066	574.009	946.343	-0.00594562	-0.00894095	0.0010119	-0.00142837	0.00523203	0.0128837	0.539212	0.799731	0.820277	0.541022	0.968681	dapB		enzyme; Amino acid biosynthesis: Lysine	dihydrodipicolinate reductase	K00215
30	BW25113_0032	1070.14	1118.48	6530.06	7260.57	8829.91	9788	0.0255369	0.000711993	0.00952706	0.0116459	0.000203826	-0.0120794	0.718249	0.228822	0.681732	0.728009	0.189589	carA		enzyme; Pyrimidine ribonucleotide biosynthesis	carbamoyl phosphate synthetase small subunit, glutamine amidotransferase	K01956
31	BW25113_0033	2967.87	2745.13	8870.91	7045.3	3993.95	10967.7	0.0115968	-0.0163365	0.0131	0.00077546	0.00459246	-0.0122914	0.703872	0.455855	0.400076	0.330311	0.506165	carB		enzyme; Pyrimidine ribonucleotide biosynthesis	carbamoyl-phosphate synthase large subunit	K01955
32	BW25113_0034	68.4893	82.7548	72.0142	135.959	95.5137	136.755	0.00459741	-0.00366538	-0.00564531	0.0254355	-0.0102749	0.00629709	0.649383	0.98319	0.183006	0.773704	0.146301	caiF	transcriptional regulator of cai operon	regulator; Central intermediary metabolism: Pool, multipurpose conversions	cai operon transcriptional activator	K08277
33	BW25113_0035	52.7938	62.0661	50.3325	111.411	79.7493	82.9646	0.00426129	-8.16192e-05	-0.0139026	0.0230864	-0.00883936	0.000192678	0.740566	0.986805	0.131321	0.637797	0.327934	caiE	possible synthesis of cofactor for carnitine racemase and dehydratase	putative enzyme; Central intermediary metabolism: Pool, multipurpose conversions	stimulator of CaiD and CaiB enzyme activities	K08279
34	BW25113_0036	51.3669	65.9452	28.6508	27.3806	13.9098	39.203	-0.0107606	-0.0155716	0.00621801	0.00771361	-0.0144889	-0.00474324	0.602038	0.726766	0.990457	0.52897	0.654773	caiD	carnitine racemase	enzyme; Degradation of small molecules: Amines	carnitinyl-CoA dehydratase	K08299
35	BW25113_0037	388.106	412.481	541.268	446.586	389.473	424.852	0.0013387	-0.00335647	0.000801218	-0.0104243	-0.0026009	-0.0121855	0.726392	0.821873	0.55917	0.683514	0.431767	caiC	probable crotonobetaine/carnitine-CoA ligase	putative enzyme; Central intermediary metabolism: Pool, multipurpose conversions	putative crotonobetaine/carnitine-CoA ligase	K02182
36	BW25113_0038	499.401	478.426	1017.49	1222.68	1351.1	881.613	0.0105841	0.00492447	-0.00742738	-0.00297751	0.00345687	-0.00594523	0.920656	0.627858	0.517962	0.746405	0.610393	caiB	l-carnitine dehydratase	enzyme; Central intermediary metabolism: Pool, multipurpose conversions	crotonobetainyl CoA:carnitine CoA transferase	K08298
37	BW25113_0039	379.545	378.862	606.313	697.732	1046.01	606.28	0.00839148	0.00927344	-0.0028335	0.00213473	0.00124295	-0.0128762	0.949852	0.750553	0.63948	0.525971	0.964281	caiA	probable carnitine operon oxidoreductase	putative regulator; Central intermediary metabolism: Pool, multipurpose conversions	crotonobetaine reductase subunit II, FAD-binding	K08297
38	BW25113_0040	62.7818	51.7217	48.7838	40.5988	51.9298	54.7019	-0.00210176	0.00151789	0.00830904	0.00262701	0.00955793	0.00293482	0.751727	0.880655	0.807826	0.973694	0.873967	caiT	probable carnitine transporter	putative transport; Central intermediary metabolism: Pool, multipurpose conversions	putative transporter	K05245
39	BW25113_0041	21.4029	15.5165	84.4038	90.6391	60.2756	82.0529	0.0186077	-0.00779533	-0.000756663	-0.00298351	0.0177596	-0.00393318	0.784199	0.400128	0.895182	0.708894	0.940077	fixA	probable flavoprotein subunit, carnitine metabolism	putative enzyme; Energy metabolism, carbon: Electron transport	anaerobic carnitine reduction putative electron transfer flavoprotein subunit	K03521
40	BW25113_0042	29.964	16.8096	16.2613	36.8221	36.1654	51.9668	0.00492974	0.000971334	0.000330111	0.0456377	0.0275122	0.00173071	0.502705	0.738207	0.350771	0.476682	0.0762515	fixB	probable flavoprotein subunit, carnitine metabolism	putative enzyme; Energy metabolism, carbon: Electron transport	putative electron transfer flavoprotein, NAD/FAD-binding domain and ETFP adenine nucleotide-binding domain-like protein	K03522
41	BW25113_0043	35.6715	32.3261	32.5226	18.8831	11.1278	42.8498	-0.00535029	-0.0193426	0.0220967	0.000967217	0.00385794	0.0073049	0.948906	0.970634	0.554728	0.349753	0.684837	fixC	flavoprotein; electron transport	putative carrier; Energy metabolism, carbon: Electron transport	putative oxidoreductase	K00313
42	BW25113_0044	11.4149	18.1026	14.7126	21.7156	13.9098	9.11699	9.13021e-05	0.00034725	-0.0233937	-0.0121863	-0.0229049	0.00163172	0.682258	0.932121	0.729931	0.99294	0.66796	fixX	putative ferredoxin	putative carrier; Not classified	putative 4Fe-4S ferredoxin-type protein	K03855
43	BW25113_0045	72.7698	58.1869	55.7529	70.8118	53.7844	41.9381	-0.00215093	0.0001102	-0.0146293	-0.006378	0.0109282	0.00286759	0.681911	0.871116	0.684934	0.970155	0.595859	yaaU	putative transport protein	putative transport; Not classified	putative transporter	K08368
44	BW25113_0046	145.54	108.616	225.335	354.059	223.483	279.891	0.00965372	-0.00522266	-0.00876953	0.00983205	0.0148095	0.00686468	0.432914	0.77183	0.199228	0.982181	0.573886	kefF	putative NAD(P)H oxidoreductase	putative enzyme; Not classified	potassium-efflux system ancillary protein for KefC, glutathione-regulated; quinone oxidoreductase, FMN-dependent	K11746
45	BW25113_0047	432.338	378.862	481.644	760.047	382.055	606.28	0.00371098	-0.00934044	-0.00966415	0.00997211	0.00596918	-0.0119542	0.618104	0.942894	0.137896	0.770873	0.508508	kefC	K+ efflux antiporter, glutathione-regulated	transport; Transport of small molecules: Cations	potassium:proton antiporter	K11745
46	BW25113_0048	1809.26	1836.12	988.066	1031.02	1467.94	1065.78	-0.00610104	0.0071454	-0.000163631	0.00465202	-0.00125354	0.0183712	0.834576	0.680133	0.874734	0.646809	0.847867	folA	dihydrofolate reductase type I; trimethoprim resistance	enzyme; Biosynthesis of cofactors, carriers: Folic acid	dihydrofolate reductase	K00287
47	BW25113_0049	3393.07	3421.39	3591.42	2852.3	1813.83	2701.36	-0.00335087	-0.00942231	3.74072e-05	-0.0126912	-0.000659794	0.011968	0.855817	0.96927	0.40956	0.402645	0.315893	apaH		enzyme; Salvage of nucleosides and nucleotides	diadenosine tetraphosphatase	K01525
48	BW25113_0050	3679.87	3664.48	3438.1	3046.8	1926.04	2719.6	-0.00397651	-0.00845384	-0.00243497	-0.00977625	-0.000225104	-0.00630135	0.920791	0.962637	0.670955	0.475044	0.403817	apaG			protein associated with Co2+ and Mg2+ efflux	K06195
49	BW25113_0051	9705.5	9924.11	8200.33	7101.01	6414.25	6516.82	-0.00434628	-0.00184615	-0.00125532	-0.0087039	-0.00131262	-0.00635201	0.771251	0.90756	0.603437	0.752599	0.407578	rsmA		enzyme; rRNA modification; drug/analog sensitivity	16S rRNA m(6)A1518, m(6)A1519 dimethyltransferase, SAM-dependent	K02528
50	BW25113_0052	8505.51	8214.7	6595.88	5978.4	3305.89	5752.82	-0.00618295	-0.0114084	-0.00145004	-0.00667409	0.000827852	0.0186421	0.91598	0.86116	0.727551	0.396899	0.607479	pdxA	pyridoxine biosynthesis	enzyme; Biosynthesis of cofactors, carriers: Pyridoxine	4-hydroxy-L-threonine phosphate dehydrogenase, NAD-dependent	K00097
51	BW25113_0053	15211.7	14058	10409.5	11875.6	5163.3	10786.3	-0.00621693	-0.01439	-0.0052247	0.000621889	0.00251927	-0.0126206	0.67544	0.794475	0.610829	0.389788	0.946399	surA	survival protein	phenotype; Not classified	peptidyl-prolyl cis-trans isomerase (PPIase)	K03771
52	BW25113_0054	17058.1	16552.2	18327.2	20876.3	15459.3	18070.8	0.00093673	-0.00405278	-0.00466241	4.08575e-05	0.00133186	0.0126709	0.940409	0.960878	0.613293	0.822676	0.919751	lptD	organic solvent tolerance	phenotype; Adaptations, atypical conditions	LPS assembly OM complex LptDE, beta-barrel component	K04744
53	BW25113_0055	1626.62	1449.5	1341.94	1012.14	1429	1030.22	-0.00331327	0.00517805	0.00296827	-0.00986143	0.00609585	-0.0189284	0.562265	0.895151	0.337674	0.954073	0.363633	djlA		factor; Chaperones	membrane-anchored DnaK co-chaperone, DNA-binding protein	K05801
54	BW25113_0058	4428.97	3914.04	796.028	1014.97	588.846	793.178	-0.021418	-0.00623715	-0.0115297	0.00336105	0.00328637	0.0176783	0.484733	0.256714	0.404351	0.705781	0.953787	rluA		enzyme; rRNA modification; tRNA modification	dual specificity 23S rRNA pseudouridine(746), tRNA pseudouridine(32) synthase, SAM-dependent	K06177
55	BW25113_0059	15039.1	15155.8	4033.57	4674.52	3125.99	3356.87	-0.0178298	-0.00349098	-0.0117853	-0.00338511	-0.00249077	0.0054833	0.848258	0.377059	0.576313	0.744505	0.504487	rapA	probable ATP-dependent RNA helicase	putative enzyme; RNA synthesis, modification, DNA transcription	RNA polymerase remodeling/recycling factor ATPase; RNA polymerase-associated, ATP-dependent RNA translocase	K03580
56	BW25113_0060	1920.55	1765	3073.38	2854.19	3309.59	2507.17	0.00593814	0.00315809	-0.00118405	-0.00719349	0.00525288	0.000139712	0.687868	0.747056	0.800416	0.942798	0.464975	polB		enzyme; DNA - replication, repair, restriction/modification	DNA polymerase II	K02336
57	BW25113_0061	32.8178	32.3261	30.9739	31.1572	14.8371	14.5872	-0.00543527	-0.00814609	-0.0185346	-0.0250519	0.000514134	-0.0080746	1	0.989157	1	0.512715	0.320417	araD	pseudogene, truncated
58	BW25113_0064	331.031	329.726	577.662	1237.79	497.042	1289.14	0.0117404	-0.0145227	-0.00571994	0.0295155	-0.000543139	-0.0170129	0.961139	0.705762	0.0103628	0.844996	0.0124039	araC	transcriptional regulator for ara operon	regulator; Degradation of small molecules: Carbon compounds	ara regulon transcriptional activator; autorepressor	K02099
59	BW25113_0065	1943.38	1461.14	1807.32	2052.6	2825.53	1696.67	0.00266038	0.00817071	-0.00481756	0.000684238	0.0147524	-0.0189978	0.101616	0.960301	0.63877	0.602339	0.79583	yabI			DedA family inner membrane protein
60	BW25113_0066	1023.06	937.456	484.741	449.419	504.46	413.911	-0.00962885	0.00295841	-0.00239058	-0.00426273	0.00361136	0.018385	0.70613	0.61281	0.828903	0.977488	0.60026	thiQ	putative ATP-binding component of a transport system	transport; Transport of small molecules: Other	thiamine, thiamine pyrophosphate ABC transporter ATPase; ThiBPQ thiamine, thiamine pyrophosphate importer	K02062
61	BW25113_0067	1308.43	1196.06	271.796	245.481	95.5137	247.982	-0.0238229	-0.0177206	-0.00326792	-0.00457167	0.00131757	-0.0129665	0.682001	0.298344	0.794282	0.228413	0.766344	thiP			thiamine, thiamine pyrophosphate ABC transporter permease; ThiBPQ thiamine, thiamine pyrophosphate importer	K02063
62	BW25113_0068	1359.8	1371.92	625.672	539.114	543.408	624.514	-0.0110207	-0.00122278	0.00312994	-0.000641695	-0.00157006	-0.0126148	0.869742	0.598559	0.645545	0.853477	0.959592	thiB	thiamin-binding periplasmic protein; periplasmic-binding component of ABC superfamily	transport; Transport of small molecules: Other	thiamine-, thiamine pyrophosphate-, thiamine monophosphate-binding ABC transporter periplasmic protein; ThiBPQ thiamine, thiamine pyrophosphate importer	K02064
63	BW25113_0069	874.665	898.665	1267.61	1164.15	1742.43	1140.54	0.00506633	0.00726747	0.00153477	-0.0034866	-0.000322265	0.00616186	0.802598	0.799841	0.780751	0.714675	0.694337	sgrR	putative transport protein	transport; Not classified	transcriptional DNA-binding transcriptional activator of sgrS sRNA	K11925
64	BW25113_0070	378.118	364.638	437.506	459.805	520.225	446.732	0.00293322	0.00272744	-0.000575215	0.00137934	0.00217236	-0.00621585	0.953267	0.92256	0.871869	0.851285	0.9919	setA		putative transport; Not classified	broad specificity sugar efflux system	K03291
65	BW25113_0071	362.422	261.195	253.986	346.506	179.9	461.32	-0.000800628	-0.0133147	0.00246492	0.0203721	0.0148643	-0.00563192	0.203212	0.811052	0.371879	0.677182	0.0869073	leuD	isopropylmalate isomerase subunit	enzyme; Amino acid biosynthesis: Leucine	3-isopropylmalate dehydratase small subunit	K01704
66	BW25113_0072	492.267	417.653	504.874	625.032	260.576	567.077	0.000173335	-0.0151082	-0.00518576	0.00336269	0.00731006	0.0130736	0.503021	0.987811	0.488624	0.426412	0.758713	leuC	3-isopropylmalate isomerase (dehydratase) subunit	enzyme; Amino acid biosynthesis: Leucine	3-isopropylmalate dehydratase large subunit	K01703
67	BW25113_0073	326.751	261.195	305.093	447.53	215.138	418.47	0.00162017	-0.0117556	-0.00580095	0.0119335	0.0102161	-0.0033973	0.410893	0.964498	0.249485	0.67112	0.374731	leuB		enzyme; Amino acid biosynthesis: Leucine	3-isopropylmalate dehydrogenase, NAD(+)-dependent	K00052
68	BW25113_0074	301.067	234.041	350.779	340.841	361.654	438.527	0.00421669	-0.00125403	0.00648269	0.00659454	0.0127959	-0.00889933	0.365373	0.919397	0.948583	0.987122	0.536085	leuA		enzyme; Amino acid biosynthesis: Leucine	2-isopropylmalate synthase	K01649
69	BW25113_0075	5.70744	7.75826	0	0	0.927317	0	-0.0242508	0.00133414	-0.00340025	0.00220608	-0.0179544	-0.00262881	0.933049	0.462121	1	0.984508	1	leuL		leader; Amino acid biosynthesis: Leucine	leu operon leader peptide
70	BW25113_0076	59.9281	40.0843	53.4299	44.3754	45.4385	63.8189	0.00037671	-0.00349638	0.00983566	0.00378933	0.0199691	0.00356302	0.485629	0.950988	0.795831	0.866004	0.767423	leuO	probable transcriptional activator for leuABCD operon	putative regulator; Amino acid biosynthesis: Leucine	global transcription factor	K05798
71	BW25113_0077	505.108	421.532	1345.04	1435.12	960.7	1187.03	0.0123778	-0.00663862	-0.00355214	-0.00552762	0.01019	0.00630155	0.452252	0.505837	0.809816	0.673186	0.647672	ilvI	acetolactate synthase III, valine sensitive, large subunit	enzyme; Amino acid biosynthesis: Isoleucine, Valine	acetolactate synthase 3 large subunit	K01652
72	BW25113_0078	161.235	155.165	116.152	99.1365	62.1302	124.903	-0.00646087	-0.011398	0.00522028	-0.000474718	0.000844621	0.00689911	0.972986	0.830243	0.75372	0.483305	0.90194	ilvH	acetolactate synthase III, valine sensitive, small subunit	enzyme; Amino acid biosynthesis: Isoleucine, Valine	acetolactate synthase 3, small subunit, valine-sensitive	K01653
73	BW25113_0080	3612.81	3169.25	7598.66	5971.79	4932.4	5777.43	0.00718649	-0.00515417	0.00236994	-0.0125595	0.00762289	-0.00620612	0.460932	0.61036	0.379721	0.589377	0.328943	cra	transcriptional repressor of fru operon and others	regulator; Energy metabolism, carbon: Glycolysis	transcriptional repressor-activator for carbon metabolism	K03435
74	BW25113_0081	4457.51	4202.39	3388.54	4174.12	2786.59	2880.97	-0.003575	-0.00364279	-0.0112249	-0.00343764	0.00233724	0.00641073	0.791577	0.850592	0.435169	0.799422	0.552358	mraZ			RsmH methytransferase inhibitor	K03925
75	BW25113_0082	5178.07	5070.02	4484.24	4842.58	2544.56	4127.26	-0.00364725	-0.010634	-0.00552204	-0.00339097	0.000234105	-0.0057629	0.992584	0.921078	0.764755	0.48417	0.740793	rsmH	putative apolipoprotein	enzyme; rRNA modification	16S rRNA m(4)C1402 methyltransferase, SAM-dependent	K03438
76	BW25113_0083	1956.22	1893.02	1865.4	2142.29	491.478	1998.44	-0.0043139	-0.0270538	-0.00509689	-0.00066696	-8.4771e-05	-0.00627231	0.936474	0.974008	0.609849	0.115644	0.861077	ftsL	cell division protein; ingrowth of wall at septum	phenotype; Cell division	membrane bound cell division protein at septum containing leucine zipper motif	K03586
77	BW25113_0084	4384.74	4370.49	2541.41	2700.29	641.703	3164.51	-0.0108479	-0.0282267	-0.000164939	0.00382454	-0.00239385	0.00772766	0.914554	0.709145	0.814459	0.104612	0.497129	ftsI	septum formation; penicillin-binding protein 3; peptidoglycan synthetase	enzyme; Cell division	transpeptidase involved in septal peptidoglycan synthesis (penicillin-binding protein 3)	K03587
78	BW25113_0085	8691	8111.26	5452.95	7050.97	789.147	5750.08	-0.0111508	-0.0389394	-0.0109985	-0.00138547	0.000394378	-0.00693298	0.73104	0.749343	0.332608	0.0268896	0.899958	murE		enzyme; Murein sacculus, peptidoglycan	UDP-N-acetylmuramoyl-L-alanyl-D-glutamate:meso- diaminopimelate ligase	K01928
79	BW25113_0086	8357.12	8075.05	4635.24	6049.22	481.278	5061.75	-0.0139574	-0.0455573	-0.0112766	-0.00108362	-0.00194334	-0.00596273	0.918553	0.686892	0.317292	0.0111492	0.807866	murF		enzyme; Murein sacculus, peptidoglycan	UDP-N-acetylmuramoyl-tripeptide:D-alanyl-D- alanine ligase	K01929
80	BW25113_0087	6539.3	6193.68	3114.42	4285.53	363.508	3848.28	-0.0148223	-0.0445411	-0.0102757	0.00368607	-0.00117188	-0.0149284	0.8116	0.613187	0.236222	0.0154887	0.512008	mraY	phospho-N-acetylmuramoyl-pentapeptide transferase?	enzyme; Murein sacculus, peptidoglycan	phospho-N-acetylmuramoyl-pentapeptide transferase	K01000
81	BW25113_0088	8245.82	7855.24	3931.36	5421.35	480.35	4785.51	-0.0147244	-0.0435532	-0.010615	0.00337858	-0.00139924	0.0180199	0.840899	0.613609	0.230295	0.0173702	0.543431	murD		enzyme; Murein sacculus, peptidoglycan	UDP-N-acetylmuramoyl-L-alanine:D-glutamate ligase	K01925
82	BW25113_0089	7227.04	7036.74	3544.96	4939.83	586.064	4235.75	-0.0134726	-0.0376668	-0.0108598	0.00374897	-0.00211521	0.0132908	0.961191	0.627107	0.216828	0.038054	0.586164	ftsW	cell division; membrane protein involved in shape determination	membrane; Cell division	lipid II flippase; integral membrane protein involved in stabilizing FstZ ring during cell division	K03588
83	BW25113_0090	5713.15	5324.75	3226.7	4342.18	716.816	3699.67	-0.0106179	-0.0315553	-0.00991136	0.00291772	0.000689112	0.00638754	0.728836	0.69604	0.269651	0.0778491	0.685279	murG		enzyme; Murein sacculus, peptidoglycan	N-acetylglucosaminyl transferase	K02563
84	BW25113_0091	11556.1	10791.7	5555.16	7690.16	1092.38	5920.57	-0.0132378	-0.0333882	-0.0129784	0.000770753	0.000266466	0.0128814	0.731818	0.617407	0.22169	0.0578785	0.871568	murC		enzyme; Murein sacculus, peptidoglycan	UDP-N-acetylmuramate:L-alanine ligase	K01924
85	BW25113_0092	8175.9	7438.88	4001.05	5091.84	1270.42	4503.79	-0.0113224	-0.0241052	-0.00820446	0.00317269	0.00216808	-0.00725687	0.603591	0.625959	0.36599	0.170024	0.730332	ddlB	D-alanine-D-alanine ligase B, affects cell division	enzyme; Murein sacculus, peptidoglycan	D-alanine:D-alanine ligase	K01921
86	BW25113_0093	5543.35	5498.02	3076.48	4475.3	1281.55	4060.71	-0.00836415	-0.021045	-0.00832312	0.00971809	-0.00196095	-0.0179645	0.940038	0.687324	0.165188	0.288603	0.380704	ftsQ	cell division protein; ingrowth of wall at septum	phenotype; Cell division	divisome assembly protein, membrane anchored protein involved in growth of wall at septum	K03589
87	BW25113_0094	6649.17	6549.26	4334.79	5946.3	2866.34	5476.57	-0.00500017	-0.0115522	-0.00638247	0.00906737	-0.00077702	0.018693	0.977381	0.769247	0.236909	0.605197	0.463248	ftsA	ATP-binding cell division protein, septation process, complexes with FtsZ, associated with junctions of inner and outer membranes	phenotype; Cell division	ATP-binding cell division protein involved in recruitment of FtsK to Z ring	K03590
88	BW25113_0095	15595.6	15607	17024	25287.4	9798.03	20308.1	0.00113423	-0.0146042	-0.00954519	0.00684152	-0.00102666	0.000310296	0.887026	0.952168	0.133897	0.493926	0.585483	ftsZ	cell division; forms circumferential ring; tubulin-like GTP-binding protein and GTPase	enzyme; Cell division	GTP-binding tubulin-like cell division protein	K03531
89	BW25113_0096	41515.9	36514.2	50626.8	63932.7	113574	58876.6	0.00741387	0.0126339	-0.00242801	0.00871653	0.00733851	-0.00589684	0.436611	0.891536	0.370536	0.34102	0.645412	lpxC	UDP-3-O-acyl N-acetylglucosamine deacetylase; lipid A biosynthesis	enzyme; Surface polysaccharides & antigens	UDP-3-O-acyl N-acetylglucosamine deacetylase	K02535
90	BW25113_0097	4722.9	4592.89	5320.53	6254.1	7329.51	5449.22	0.00344888	0.004841	-0.00396136	0.00285477	0.00177866	0.000225534	0.955874	0.935014	0.538643	0.711284	0.978183	secM			regulator of secA translation	K13301
91	BW25113_0098	26461.1	24728.2	13685	14095.3	6801.87	10953.1	-0.0110063	-0.0114461	-0.00828736	-0.00771482	0.00187974	0.00541244	0.731416	0.652328	0.899073	0.390985	0.419813	secA	preprotein translocase; secretion protein	transport; Protein, peptide secretion	preprotein translocase subunit, ATPase	K03070
92	BW25113_0099	644.94	589.628	232.304	173.725	185.463	227.925	-0.0143809	-0.00169346	0.00681296	-0.00218925	0.00310356	-0.000184281	0.727607	0.493781	0.462916	0.782516	0.930817	mutT	7,8-dihydro-8-oxoguanine-triphosphatase, prefers dGTP, causes AT-GC transversions	enzyme; 2'-Deoxyribonucleotide metabolism	nucleoside triphosphate pyrophosphohydrolase, marked preference for dGTP	K03574
93	BW25113_0101	903.202	858.581	712.399	550.444	497.969	566.165	-0.00555897	-0.00327632	0.0021841	-0.00983628	0.00224512	-0.00012932	0.86924	0.871489	0.412879	0.656903	0.443081	yacG			DNA gyrase inhibitor	K09862
94	BW25113_0102	2425.66	2489.11	2549.15	2528.45	2065.13	2030.35	-0.000966876	-0.00219839	-0.00515477	-0.00772254	-0.00126293	-0.00016825	0.772858	0.973287	0.989996	0.785728	0.419782	zapD			FtsZ stabilizer	K18778
95	BW25113_0103	781.919	877.976	1286.19	1178.31	1095.16	1029.31	0.00411678	-0.00102203	-0.00161944	-0.00872961	-0.00506145	0.0189885	0.463919	0.733758	0.77394	0.833149	0.439637	coaE	putative DNA repair protein	orf; Not classified	dephospho-CoA kinase	K00859
96	BW25113_0104	2816.62	2985.64	2723.38	2631.37	3360.6	2627.52	-0.000300272	0.00460079	0.000535622	-0.000730838	-0.00269355	0.0123316	0.612662	0.981497	0.914106	0.812976	0.86445	guaC		enzyme; Purine ribonucleotide biosynthesis	GMP reductase	K00364
97	BW25113_0106	550.768	665.917	313.61	238.872	263.358	299.949	-0.0101042	-0.000784746	0.00639187	-0.00343112	-0.010306	0.00565751	0.291206	0.703439	0.457273	0.825609	0.866726	hofC	putative integral membrane protein involved in biogenesis of fimbriae, protein transport, DNA uptake	putative transport; Not classified	assembly protein in type IV pilin biogenesis, transmembrane protein	K02505
98	BW25113_0107	507.962	581.869	583.083	530.616	464.586	472.26	-0.000836173	-0.00210007	-0.00191065	-0.00813808	-0.00665559	-0.00632385	0.448704	0.926294	0.777593	0.773954	0.486425	hofB	putative integral membrane protein involved in biogenesis of fimbriae, protein transport, DNA uptake	putative transport; Not classified	T2SE secretion family protein; P-loop ATPase superfamily protein	K02504
99	BW25113_0108	126.99	129.304	85.1781	39.6546	47.2932	59.2604	-0.0110451	-0.00326634	0.0148992	-0.0185275	-0.00116397	-0.00331975	0.935639	0.796183	0.198415	0.522191	0.434679	ppdD	prelipin peptidase dependent protein	putative structural component; Surface structures	putative prepilin peptidase-dependent pilin	K02682
100	BW25113_0109	1653.73	1512.86	2189.85	1960.07	2555.69	1833.43	0.00376618	0.00485559	0.000381707	-0.00620157	0.00531619	-9.93386e-05	0.673651	0.847484	0.703163	0.865855	0.522758	nadC		enzyme; Biosynthesis of cofactors, carriers: Pyridine nucleotide	quinolinate phosphoribosyltransferase	K00767
101	BW25113_0110	911.763	984.006	1472.81	1481.38	1187.89	1665.67	0.00531627	-0.0054283	0.00310278	0.00247398	-0.00353177	-0.0120546	0.595623	0.742904	0.973084	0.782385	0.724924	ampD	regulates ampC	regulator; Not classified	1,6-anhydro-N-acetylmuramyl-L-alanine amidase, Zn-dependent; murein amidase	K03806
102	BW25113_0111	1048.74	1197.36	1460.42	1252.9	910.625	1606.41	0.00152915	-0.00900906	0.00691991	-0.00026496	-0.00671198	0.0187992	0.381335	0.820866	0.603496	0.559124	0.794686	ampE	regulates ampC	regulator; Drug/analog sensitivity	ampicillin resistance inner membrane protein; putative signaling protein in beta-lactamase regulation	K03807
103	BW25113_0112	2131.73	1927.93	1625.35	1982.73	2759.7	2201.75	0.000596116	0.00661193	0.000834219	0.0128845	0.0048514	0.00605832	0.611353	0.852508	0.47015	0.53556	0.34188	aroP	aromatic amino acid transport protein	transport; Transport of small molecules: Amino acids, amines	aromatic amino acid transporter	K11734
104	BW25113_0113	12774.7	11521	4854.38	3504.71	11369.8	3229.24	-0.0111879	0.0222735	0.000940663	-0.0111957	0.00544898	-0.000499894	0.556245	0.511743	0.237758	0.316531	0.156682	pdhR	transcriptional regulator for pyruvate dehydrogenase complex	regulator; Energy metabolism, carbon: Pyruvate dehydrogenase	pyruvate dehydrogenase complex repressor; autorepressor	K05799
105	BW25113_0114	366156	339726	53438.4	47029.4	28424.1	43397.8	-0.0274514	-0.00841623	-0.00507545	-0.00662994	0.000660448	0.0307626	0.689884	0.206454	0.641814	0.43647	0.447114	aceE	pyruvate dehydrogenase (decarboxylase component)	enzyme; Energy metabolism, carbon: Pyruvate dehydrogenase	pyruvate dehydrogenase, decarboxylase component E1, thiamine triphosphate-binding	K00163
106	BW25113_0115	252882	227524	26819.5	27945.2	6557.06	23840.9	-0.0331676	-0.0249569	-0.0102985	-0.0043645	0.00066786	0.00252562	0.535304	0.146372	0.864224	0.0956493	0.650656	aceF	pyruvate dehydrogenase (dihydrolipoyltransacetylase component)	enzyme; Energy metabolism, carbon: Pyruvate dehydrogenase	pyruvate dehydrogenase, dihydrolipoyltransacetylase component E2	K00627
107	BW25113_0116	129569	124362	46275.7	37540.6	31094.8	42066.7	-0.015334	-0.00488342	0.00212345	-0.00438434	0.000438868	-0.000408481	0.876992	0.48558	0.440463	0.617858	0.705934	lpd	lipoamide dehydrogenase (NADH); component of 2-oxodehydrogenase and pyruvate complexes; L-protein of glycine cleavage complex	enzyme; Energy metabolism, carbon: Pyruvate dehydrogenase	lipoamide dehydrogenase, E3 component is part of three enzyme complexes	K00382
108	BW25113_0117	771.931	786.17	353.102	395.602	395.037	411.176	-0.00889318	0.000750302	-0.00150937	0.00696096	-0.00212823	0.012357	0.845715	0.597272	0.728902	0.909577	0.686544	yacH	putative membrane protein	putative membrane; Not classified	uncharacterized protein
109	BW25113_0118	47548.7	36165.1	59643.3	41781.8	23185.7	60351.7	0.000144343	-0.0162905	0.0109127	-0.00552543	0.0133711	0.0126529	0.0695391	0.876181	0.186001	0.252075	0.989663	acnB	aconitate hydrase B	enzyme; Energy metabolism, carbon: TCA cycle	bifunctional aconitate hydratase 2/2-methylisocitrate dehydratase	K01682
110	BW25113_0119	1031.62	885.735	1253.67	1126.38	2003.93	1302.82	0.00481443	0.00917487	0.00553846	0.00151442	0.00855866	0.00653411	0.457924	0.894337	0.723441	0.584612	0.942243	yacL			UPF0231 family protein	K09910
111	BW25113_0120	7956.17	8522.45	4434.68	4444.15	3560.9	3926.69	-0.00903949	-0.00283209	-0.00429557	-0.00359403	-0.00443553	-0.000711153	0.540531	0.68936	0.9815	0.777053	0.645042	speD		enzyme; Central intermediary metabolism: Polyamine biosynthesis	S-adenosylmethionine decarboxylase	K01611
112	BW25113_0121	8150.22	8972.43	4039.77	4694.35	5110.44	3912.1	-0.0083557	0.00434016	-0.0065839	0.00184715	-0.00567659	-0.00644526	0.421902	0.632052	0.569523	0.789499	0.873144	speE	spermidine synthase = putrescine aminopropyltransferase	enzyme; Central intermediary metabolism: Polyamine biosynthesis	spermidine synthase (putrescine aminopropyltransferase)	K00797
113	BW25113_0122	1675.13	1342.18	1962.19	2305.63	3600.77	2150.7	0.00635804	0.00967923	-0.00176775	0.00582376	0.0118782	0.0190748	0.220986	0.91402	0.552398	0.476126	0.80171	yacC			PulS_OutS family protein
114	BW25113_0123	769.077	782.291	982.646	1357.7	522.079	1250.85	0.00271437	-0.0162944	-0.00556896	0.0077741	-0.00171418	0.00705551	0.851151	0.8675	0.258156	0.44105	0.465182	cueO			multicopper oxidase (laccase)	K14588
115	BW25113_0124	22073.5	21215	3932.91	2479.36	5052.02	3059.66	-0.0233739	0.0108848	0.00651053	-0.00831729	0.000472933	0.00566034	0.886179	0.253796	0.0964109	0.775293	0.372277	gcd		enzyme; Degradation of small molecules: Carbon compounds	glucose dehydrogenase	K00117
116	BW25113_0125	4463.22	4239.89	2022.59	1505.93	1947.37	1510.68	-0.0118693	0.0039786	0.00146112	-0.0103259	0.00194537	0.0179029	0.831301	0.590215	0.302176	0.949791	0.311342	hpt		enzyme; Salvage of nucleosides and nucleotides	hypoxanthine phosphoribosyltransferase	K00760
117	BW25113_0126	5763.09	5748.87	3468.3	2872.13	3979.12	3023.19	-0.00709559	0.00527579	0.00228466	-0.00463009	-0.000153446	-0.0192379	0.908618	0.728092	0.501685	0.881885	0.609162	can	putative carbonic anhdrase	enzyme; Central intermediary metabolism: Pool, multipurpose conversions	carbonic anhydrase	K01673
118	BW25113_0127	2967.87	3392.95	1777.9	1657.94	1186.04	1511.6	-0.00953988	-0.005624	-0.00308026	-0.00610409	-0.00773316	-0.000572709	0.31296	0.726061	0.81715	0.613966	0.558857	yadG	putative ATP-binding component of a transport system	putative transport; Not classified	putative ABC superfamily transporter ATP-binding subunit	K01990
119	BW25113_0128	2317.22	2420.58	1275.35	1070.67	589.774	1262.7	-0.0112353	-0.013206	0.00310626	-0.00324222	-0.00375255	0.000254779	0.687683	0.683719	0.556265	0.350011	0.935082	yadH			inner membrane putative ABC superfamily transporter permease	K01992
120	BW25113_0129	797.614	652.987	758.085	690.179	707.543	808.677	0.000230973	-0.00132148	0.00443082	0.00117294	0.00997841	-0.0123694	0.341919	0.972766	0.770304	0.921093	0.878556	yadI	putative PTS enzyme II B component	putative transport; Not classified	putative PTS Enzyme IIA
121	BW25113_0130	1145.77	1070.64	1395.37	1283.11	2280.27	1343.84	0.00423908	0.0101047	0.00304662	-0.000599722	0.00435869	0.0126137	0.784699	0.893079	0.782446	0.566366	0.863047	yadE	conserved hypothetical protein		putative polysaccharide deacetylase lipoprotein
122	BW25113_0131	1789.28	1391.31	1899.47	1318.04	2003.93	1507.04	0.000547761	0.00502309	0.00695406	-0.00983599	0.0133648	-0.00630526	0.156654	0.967855	0.20264	0.962813	0.416286	panD		enzyme; Biosynthesis of cofactors, carriers: Pantothenate	aspartate 1-decarboxylase	K01579
123	BW25113_0132	299.64	270.246	211.397	152.009	217.919	182.34	-0.00532318	0.00404013	0.00681315	-0.00658466	0.00516932	-0.00303128	0.747362	0.815384	0.418194	0.988904	0.664178	yadD			transposase_31 family protein	K24088
124	BW25113_0133	4511.73	4367.9	4557.03	4254.37	3131.55	3771.7	-0.00177529	-0.0052881	-0.00261492	-0.00745094	0.00145441	0.00593476	0.931959	0.994926	0.812918	0.637777	0.492038	panC		enzyme; Biosynthesis of cofactors, carriers: Pantothenate	pantothenate synthetase	K01918
125	BW25113_0134	3635.64	3700.69	4171.4	4327.07	4570.75	3778.99	0.00179739	0.00223006	-0.00304374	-0.00264071	-0.0005436	-0.0125346	0.80587	0.925042	0.880547	0.925942	0.701285	panB		enzyme; Biosynthesis of cofactors, carriers: Pantothenate	3-methyl-2-oxobutanoate hydroxymethyltransferase	K00606
126	BW25113_0135	88.4653	95.6852	25.5534	28.3247	83.4585	24.6159	-0.0120727	0.0232632	-0.00466197	0.00487254	-0.004434	-0.00431842	0.828465	0.439981	0.927013	0.230045	0.977943	yadC	putative fimbrial-like protein	putative structural component; Surface structures	putative fimbrial-like adhesin protein
127	BW25113_0136	45.6595	25.8609	6.19477	1.88831	6.49122	11.8521	-0.0240943	0.00430721	0.0500059	0.0132695	0.0263924	0.000400079	0.39695	0.268661	0.714998	1	0.635057	yadK	putative fimbrial protein	putative structural component; Surface structures	putative fimbrial-like adhesin protein
128	BW25113_0137	31.3909	32.3261	14.7126	12.274	19.4737	7.29359	-0.0116802	0.0126635	-0.011016	-0.0210513	-0.00145989	-0.00864249	0.992468	0.67492	0.924204	0.850326	0.537413	yadL	putative fimbrial protein	putative structural component; Surface structures	putative fimbrial-like adhesin protein
129	BW25113_0138	41.3789	50.4287	10.8409	25.4922	47.2932	17.3223	-0.00890399	0.0201294	-0.0173786	0.0273848	-0.0113597	-0.00767312	0.723082	0.446269	0.427357	0.183709	0.663036	yadM	putative fimbrial-like protein	putative structural component; Surface structures	putative fimbrial-like adhesin protein
130	BW25113_0139	115.576	143.528	34.8456	40.5988	126.115	52.8785	-0.010492	0.0213422	0.00418857	0.0193317	-0.0116794	0.00876978	0.49674	0.446969	0.848879	0.174649	0.491084	htrE	probable outer membrane porin protein involved in fimbrial assembly	putative membrane; Surface structures	putative outer membrane usher protein	K07347
131	BW25113_0140	71.343	55.6009	9.29216	13.2182	41.7293	21.8808	-0.0155537	0.021012	0.00675878	0.0363915	0.0103556	-0.00828104	0.646331	0.233249	0.828371	0.188497	0.368989	yadV	probable pilin chaperone similar to PapD	putative factor; Surface structures	putative periplasmic pilin chaperone	K15540
132	BW25113_0141	89.8921	72.4104	6.19477	6.6091	11.1278	4.55849	-0.0315993	0.0149569	-0.0129377	-0.00335185	0.00803399	-0.000673748	0.657367	0.125344	1	0.740407	0.913107	yadN	putative fimbrial-like protein	putative structural component; Surface structures	putative fimbrial-like adhesin protein
133	BW25113_0142	676.331	615.489	579.211	387.104	318.997	474.995	-0.00546917	-0.00726356	0.00740572	-0.0108601	0.00439086	0.00579525	0.706534	0.916285	0.216096	0.470077	0.510846	folK	7,8-dihydro-6-hydroxymethylpterin- pyrophosphokinase	enzyme; Biosynthesis of cofactors, carriers: Folic acid	2-amino-4-hydroxy-6-hydroxymethyldihyropteridinepyrophosphokinase	K00950
134	BW25113_0143	8638.21	7918.6	5459.92	5672.5	6033.12	4701.63	-0.0053051	0.00312591	-0.00526752	-0.00328984	0.0039595	-0.000387813	0.639563	0.753147	0.875158	0.917771	0.578504	pcnB		enzyme; RNA synthesis, modification, DNA transcription	poly(A) polymerase	K00970
135	BW25113_0144	807.602	774.533	546.689	595.763	332.907	507.816	-0.00637082	-0.00925554	-0.0059385	-0.00248099	0.0009977	0.00597183	0.91086	0.790638	0.775671	0.545648	0.785612	gluQ	putative tRNA synthetase	putative enzyme; Aminoacyl tRNA synthetases, tRNA modification	glutamyl-Q tRNA(Asp) synthetase	K01894
136	BW25113_0145	4745.73	3920.51	1778.67	2362.28	1922.33	2529.05	-0.00905209	-0.0025749	-0.00279087	0.0147178	0.00780278	-0.0181118	0.248152	0.506295	0.302143	0.939596	0.265508	dksA	dnaK suppressor protein	phenotype; DNA - replication, repair, restriction/modification	transcriptional regulator of rRNA transcription, DnaK suppressor protein	K06204
137	BW25113_0146	1235.66	1379.68	923.021	942.269	970.901	1308.29	-0.00313277	-0.0016861	0.00671947	0.0113087	-0.00624695	-0.018314	0.443483	0.841995	0.93482	0.966255	0.281076	sfsA	probable regulator for maltose metabolism	putative regulator; Degradation of small molecules: Carbon compounds	sugar fermentation stimulation protein A	K06206
138	BW25113_0147	660.636	665.917	644.256	729.833	747.418	630.895	0.000516531	0.00224844	-0.00433927	0.00084918	-0.000358201	-0.0125139	0.894819	0.986998	0.674424	0.873303	0.911673	ligT		enzyme; tRNA modification	2'-5' RNA ligase	K01975
139	BW25113_0148	2532.68	2368.86	3205.02	3232.79	2452.75	2514.46	0.00181309	-0.00345501	-0.00573237	-0.00842182	0.00361485	0.0185391	0.762404	0.871778	0.962939	0.733226	0.38922	hrpB	helicase, ATP-dependent	enzyme; DNA - replication, repair, restriction/modification	putative ATP-dependent helicase	K03579
140	BW25113_0149	6275.33	5631.2	3270.84	3399.91	1467.94	2865.47	-0.0106997	-0.0142152	-0.00665595	-0.00517576	0.00373745	0.000473041	0.543149	0.656394	0.875543	0.329603	0.621368	mrcB	peptidoglycan synthetase; penicillin-binding protein 1B	enzyme; Murein sacculus, peptidoglycan	fused glycosyl transferase and transpeptidase	K05365
141	BW25113_0150	9980.88	8231.51	1238.95	1403.02	1767.47	1684.82	-0.0229406	0.00486869	-0.000229997	0.0143858	0.00682007	-0.0196615	0.22763	0.174131	0.65427	0.681672	0.339677	fhuA	outer membrane protein receptor for ferrichrome, colicin M, and phages T1, T5, and phi80	membrane; Outer membrane constituents	ferrichrome outer membrane transporter	K02014
142	BW25113_0151	2332.92	1881.38	528.104	491.906	442.33	500.523	-0.0187127	-0.00165472	-0.00180059	-0.000620565	0.00868381	0.00592638	0.215948	0.322797	0.837631	0.820303	0.834364	fhuC	ATP-binding component of hydroxymate-dependent iron transport	transport; Transport of small molecules: Cations	iron-hydroxamate transporter subunit	K10829
143	BW25113_0152	1863.48	1583.98	291.929	246.425	153.007	267.128	-0.0258315	-0.00948204	-0.000853697	-0.00342138	0.00509722	0.0123917	0.378048	0.224286	0.650977	0.444352	0.769843	fhuD	hydroxamate-dependent iron uptake, cytoplasmic membrane component; periplasmic-binding component of ABC superfamily	transport; Transport of small molecules: Cations	iron-hydroxamate transporter subunit	K23227
144	BW25113_0153	4433.25	3810.6	452.993	345.562	169.699	483.2	-0.032432	-0.0162233	0.00458671	7.58157e-06	0.00350617	0.000436344	0.376344	0.141246	0.424237	0.247777	0.885109	fhuB		transport; Transport of small molecules: Cations	fused iron-hydroxamate transporter subunits of ABC superfamily: membrane components	K23228
145	BW25113_0154	4016.61	3917.92	4947.3	4804.82	4753.43	5050.81	0.00264878	-0.000900351	0.0017546	4.92581e-06	0.00151121	0.00630757	0.972827	0.886314	0.927265	0.947431	0.986811	hemL		enzyme; Biosynthesis of cofactors, carriers: Heme, porphyrin	glutamate-1-semialdehyde aminotransferase (aminomutase)	K01845
146	BW25113_0155	1542.44	1377.09	1517.72	1877.93	888.37	1758.67	-0.000151407	-0.0128787	-0.00437072	0.00471543	0.00479127	0.0188934	0.57317	0.991301	0.441259	0.509669	0.665411	clcA	putative channel transporter	transport; Not classified	H(+)/Cl(-) exchange transporter	K03281
147	BW25113_0156	1699.39	1488.29	2747.38	2324.51	4389.92	2307.51	0.00749418	0.0110697	0.00316965	-0.00587457	0.00819734	0.00606166	0.490864	0.741842	0.556207	0.583741	0.527233	erpA			iron-sulfur cluster insertion protein	K15724
148	BW25113_0157	1097.25	1101.67	641.933	585.377	894.861	750.328	-0.00560337	0.00608743	0.00606507	0.00572848	-0.000643081	0.00611345	0.897588	0.715195	0.779435	0.703952	0.659571	yadS			UPF0126 family inner membrane protein
149	BW25113_0158	1493.92	1662.85	2121.71	1615.45	1658.04	1443.22	0.000852689	-0.000102456	0.000294113	-0.0152518	-0.0046222	-0.000287224	0.441303	0.810045	0.339282	0.752763	0.187036	btuF			vitamin B12 transporter subunit: periplasmic-binding component of ABC superfamily	K06858
150	BW25113_0159	3704.13	3760.17	4010.34	4003.23	4178.49	3311.29	0.000482255	0.00228422	-0.00408645	-0.00585532	-0.000429949	-0.00631571	0.819697	0.956839	0.993078	0.974563	0.48782	mtn			5'-methylthioadenosine/S-adenosylhomocysteine nucleosidase	K01243
151	BW25113_0160	597.854	611.609	506.423	586.322	532.28	623.602	-0.00095584	-0.00151332	-0.000271991	0.00791033	-0.00163472	0.00616478	0.838683	0.910552	0.634197	0.967917	0.551825	dgt		enzyme; Central intermediary metabolism: Nucleotide hydrolysis	deoxyguanosine triphosphate triphosphohydrolase	K01129
152	BW25113_0161	2378.57	2796.85	5493.99	6853.64	4453.9	5988.04	0.0100249	-0.00659784	-0.00410681	0.00258638	-0.00750404	-0.00598086	0.240945	0.566824	0.403215	0.785817	0.81248	degP	periplasmic serine protease Do; heat shock protein HtrA	enzyme; Degradation of proteins, peptides, glycopeptides	serine endoprotease (protease Do), membrane-associated	K04771
153	BW25113_0162	1128.65	1210.29	984.969	1140.54	570.3	904.405	-0.0038116	-0.0106263	-0.00784944	-0.00289178	-0.00438205	0.0187009	0.606184	0.925939	0.605666	0.503202	0.747039	cdaR		regulator; Not classified	carbohydrate diacid regulon transcriptional regulator; autoregulator	K02647
154	BW25113_0163	1409.74	1384.85	1997.04	2888.18	3501.55	2942.05	0.00897892	0.00510853	-0.00164192	0.0160466	0.00136431	-0.0183911	0.99678	0.811451	0.178294	0.510297	0.217073	yaeH	putative structural protein	putative structure; Not classified	UPF0325 family protein
155	BW25113_0164	632.099	691.778	348.456	295.521	212.356	346.445	-0.0105059	-0.00797473	0.00328083	-0.00223446	-0.00580525	0.0151946	0.575149	0.68694	0.646764	0.550942	0.955064	yaeI			phosphodiesterase with model substrate bis-pNPP	K07098
156	BW25113_0166	6295.3	5862.66	3489.21	3555.7	1615.39	4075.29	-0.00924109	-0.0158061	0.000652274	0.00343369	0.0017479	-0.0186304	0.723424	0.686625	0.932857	0.3478	0.639891	dapD		enzyme; Amino acid biosynthesis: Lysine	2,3,4,5-tetrahydropyridine-2-carboxylate N-succinyltransferase	K00674
157	BW25113_0167	2693.91	2924.86	3686.66	3263.01	3177.92	3696.94	0.00257087	-0.00226197	0.0043181	-0.00181975	-0.00377849	0.0063003	0.508369	0.829532	0.666927	0.843641	0.966224	glnD	protein PII; uridylyltransferase acts on regulator of glnA	enzyme; Amino acid biosynthesis: Glutamine	uridylyltransferase	K00990
158	BW25113_0168	8138.81	7376.81	4692.54	3912.59	7493.65	3671.41	-0.00620301	0.012425	0.000111993	-0.00677991	0.0050874	-0.00699201	0.585285	0.706288	0.513885	0.583807	0.381261	map		enzyme; Proteins - translation and modification	methionine aminopeptidase	K01265
159	BW25113_0169	205271	193000	29690	28845.9	17216.6	31613.2	-0.0261878	-0.00953444	-0.00202695	0.00270945	-0.000249095	-0.0179633	0.761685	0.204521	0.926612	0.499467	0.872795	rpsB		structural component; Ribosomal proteins - synthesis, modification	30S ribosomal subunit protein S2	K02967
160	BW25113_0170	89351.4	84974.9	12220.7	10562.3	2195.89	12168.4	-0.0316348	-0.0307285	-0.00170864	-0.00371587	-0.00206194	0.0176117	0.825359	0.192807	0.596706	0.0461242	0.946351	tsf		factor; Proteins - translation and modification	translation elongation factor EF-Ts	K02357
161	BW25113_0171	12195.4	11703.3	3899.61	3573.63	2356.31	3610.33	-0.0166332	-0.00777341	-0.00178808	-0.00299989	5.27721e-05	-0.0128262	0.879305	0.441646	0.761359	0.532262	0.756264	pyrH		enzyme; Central intermediary metabolism: Nucleotide interconversions	uridylate kinase	K09903
162	BW25113_0172	21695.4	19919.3	9852.01	9040.3	9047.83	9550.96	-0.0102714	-0.00036196	0.000547839	-0.000787807	0.00320829	0.01273	0.639987	0.590707	0.760681	0.903771	0.874682	frr	ribosome releasing factor	factor; Proteins - translation and modification	ribosome recycling factor	K02838
163	BW25113_0173	3950.97	4273.51	2605.68	2737.11	1880.6	2538.17	-0.00685971	-0.00605005	-0.00352198	-0.000848738	-0.00493378	-0.0125114	0.511624	0.775434	0.846676	0.681043	0.889788	dxr		putative transport; Not classified	1-deoxy-D-xylulose 5-phosphate reductoisomerase	K00099
164	BW25113_0174	10518.8	9942.21	7266.47	7722.26	6874.2	6800.36	-0.00456419	-0.000709919	-0.00421326	-0.00116371	0.00227152	-0.0125001	0.796845	0.799498	0.808508	0.932373	0.78225	ispU	undecaprenyl pyrophosphate synthetase (di-trans,poly-cis-decaprenylcistransferase)		undecaprenyl pyrophosphate synthase	K00806
165	BW25113_0175	9547.12	8874.16	4987.57	4193.95	2156.01	4409.89	-0.0117387	-0.0136406	0.000355517	-0.00675425	0.00209259	0.0123501	0.70901	0.657385	0.533518	0.307799	0.641057	cdsA	CDP-diglyceride synthetase	enzyme; Fatty acid and phosphatidic acid biosynthesis	CDP-diglyceride synthase	K00981
166	BW25113_0176	15584.2	14819.6	8228.21	8622.04	4223	7667.39	-0.0102211	-0.0121566	-0.005317	-0.00287245	0.000915801	0.0184496	0.828016	0.662472	0.84911	0.41251	0.770894	rseP			inner membrane zinc RIP metalloprotease; RpoE activator, by degrading RseA; cleaved signal peptide endoprotease	K11749
167	BW25113_0177	42611.7	40336.5	22423.5	25142	5025.13	22463.3	-0.0126401	-0.0290917	-0.00717993	-0.00257682	8.95185e-05	-0.00583349	0.800291	0.660752	0.655209	0.0782925	0.962561	bamA	putative outer membrane antigen		BamABCDE complex OM biogenesis outer membrane pore-forming assembly factor	K07277
168	BW25113_0178	16046.5	14924.3	7371	7172.76	3560.9	7240.71	-0.0121768	-0.0131885	-0.00205694	-0.00184498	0.00178912	0.0186249	0.708326	0.596067	0.932367	0.373116	0.910254	skp	periplasmic molecular chaperone for outer membrane proteins	factor; Basic proteins - synthesis, modification	periplasmic chaperone	K06142
169	BW25113_0179	20367	20145.6	10082	9896.66	5077.99	9777.06	-0.0114692	-0.0123552	-0.00246581	-0.00217554	-0.00116447	-0.0126214	0.952116	0.631252	0.957911	0.399835	0.875521	lpxD		enzyme; Surface polysaccharides & antigens	UDP-3-O-(3-hydroxymyristoyl)-glucosamine N-acyltransferase	K02536
170	BW25113_0180	12235.3	11951.6	4865.99	5370.37	3105.58	4178.32	-0.0133329	-0.00744151	-0.00905097	-0.00392567	-0.000565655	-0.0125094	0.978179	0.531327	0.7037	0.575792	0.572539	fabZ		enzyme; Fatty acid and phosphatidic acid biosynthesis	(3R)-hydroxymyristol acyl carrier protein dehydratase	K02372
171	BW25113_0181	15875.2	15435.1	6288.47	5225.91	2914.56	5170.24	-0.015588	-0.0114363	-0.00133986	-0.00850951	-0.000415748	-0.012855	0.951682	0.529542	0.503289	0.347716	0.476435	lpxA	UDP-N-acetylglucosamine acetyltransferase; lipid A biosynthesis	enzyme; Surface polysaccharides & antigens	UDP-N-acetylglucosamine acetyltransferase	K00677
172	BW25113_0182	5096.74	5137.26	3131.46	2296.19	811.402	2104.2	-0.0132442	-0.0204782	-0.00198605	-0.0180376	-0.00198711	0.0187419	0.853488	0.738714	0.267696	0.110416	0.169869	lpxB	tetraacyldisaccharide-1-P; lipid A biosynthesis, penultimate step	enzyme; Macromolecule metabolism: Lipopolysaccharide	tetraacyldisaccharide-1-P synthase	K00748
173	BW25113_0183	3475.83	3541.65	1636.97	1136.77	361.654	1211.65	-0.0171704	-0.0237836	0.00122528	-0.015649	-0.0031267	-0.000300252	0.801295	0.608265	0.208066	0.0781458	0.300896	rnhB	RNAse HII, degrades RNA of DNA-RNA hybrids	enzyme; Degradation of RNA	ribonuclease HII, degrades RNA of DNA-RNA hybrids	K03470
174	BW25113_0184	18791.7	18000.5	6292.34	5142.82	2247.82	5399.08	-0.018477	-0.0165714	-0.000542282	-0.00788281	-0.000215506	-0.0116061	0.867804	0.459631	0.464892	0.214908	0.569716	dnaE	DNA polymerase III, alpha subunit	enzyme; DNA - replication, repair, restriction/modification	DNA polymerase III alpha subunit	K02337
175	BW25113_0185	11683.1	10052.1	4568.64	4154.29	2675.31	4453.65	-0.0133486	-0.0089337	2.3461e-05	-0.00179927	0.00577587	-0.000745348	0.359448	0.524033	0.738591	0.507829	0.890451	accA	acetylCoA carboxylase, carboxytransferase component, alpha subunit	enzyme; Fatty acid and phosphatidic acid biosynthesis	acetyl-CoA carboxylase, carboxytransferase, alpha subunit	K01962
176	BW25113_0186	1020.2	1038.31	2012.53	2895.73	1429	2315.71	0.00911708	-0.0104626	-0.0079187	0.00529639	-0.000751116	0.00677485	0.838084	0.642165	0.184198	0.667141	0.67969	ldcC		enzyme; Energy metabolism, carbon: Pyruvate dehydrogenase	lysine decarboxylase 2, constitutive	K01582
177	BW25113_0187	486.559	407.309	653.548	895.061	518.37	713.86	0.00546966	-0.00745789	-0.0079127	0.00425572	0.00878857	0.000667591	0.466012	0.84138	0.290524	0.769311	0.821368	yaeR			putative lyase	K08234
178	BW25113_0188	1993.32	1728.8	2160.43	2316.02	2346.11	1925.51	0.00210809	0.00192677	-0.00450282	-0.00273898	0.00743915	-0.00624281	0.444524	0.956436	0.790994	0.934866	0.665555	tilS		enzyme; tRNA modification	tRNA(Ile)-lysidine synthetase	K04075
179	BW25113_0189	759.089	704.709	791.382	1121.66	1593.13	1111.36	0.00566594	0.0084471	-0.00238686	0.015277	0.00400244	0.0187257	0.777373	0.978343	0.231363	0.412997	0.298524	rof			modulator of Rho-dependent transcription termination	K19000
180	BW25113_0190	1580.96	1580.1	1159.2	1285	1835.16	1085.83	-0.0022221	0.00890168	-0.00467434	0.0006347	7.72381e-05	-5.15076e-05	0.911923	0.831849	0.710666	0.592735	0.794199	yaeQ		putative enzyme; Not classified	PDDEXK superfamily protein
181	BW25113_0191	1082.99	1180.55	1054.66	1103.72	1164.71	887.083	-0.000899929	0.00306432	-0.00534677	-0.00462457	-0.00416816	0.00617897	0.543293	0.985823	0.86596	0.91936	0.544628	arfB			alternative stalled-ribosome rescue factor B; peptidyl-tRNA hydrolase, ribosome-attached	K15034
182	BW25113_0192	1563.84	1519.33	1180.1	1367.14	2181.05	1311.02	-0.000472152	0.0102	-0.00191984	0.00663928	0.00153437	0.0125934	0.958424	0.847199	0.598967	0.471851	0.77164	nlpE	copper homeostasis protein (lipoprotein)	putative transport; Detoxification	lipoprotein involved with copper homeostasis and adhesion	K06079
183	BW25113_0193	435.192	426.704	360.071	281.359	364.436	378.355	-0.0029816	0.0015235	0.00880894	-0.000194085	0.000907898	0.0185842	1	0.898532	0.487037	0.999856	0.924651	yaeF			putative lipoprotein
184	BW25113_0194	15829.6	14604.9	13449.6	12760.3	10230.2	10184.6	-0.0035501	-0.00264129	-0.0052849	-0.009473	0.00382058	-0.0189664	0.666733	0.910561	0.856658	0.726949	0.320437	proS	proline tRNA synthetase	enzyme; Aminoacyl tRNA synthetases, tRNA modification	prolyl-tRNA synthetase	K01881
185	BW25113_0195	1532.45	1515.45	1948.26	1606.01	2380.42	1640.15	0.00264057	0.00628833	0.0031271	-0.0065519	0.00144241	0.0183657	0.963976	0.869535	0.502367	0.822559	0.536042	tsaA		enzyme; tRNA modification	tRNA-Thr(GGU) m(6)t(6)A37 methyltransferase, SAM-dependent	K22900
186	BW25113_0196	1692.26	1797.33	2918.51	2877.79	4942.6	2617.49	0.00804848	0.0107532	-0.0002157	-0.00263639	-0.00157612	0.00611497	0.624176	0.70865	0.97268	0.536829	0.678403	rcsF	regulator in colanic acid synthesis; interacts with RcsB	regulator; Surface polysaccharides & antigens	putative outer membrane protein	K06080
187	BW25113_0197	1699.39	1658.97	967.933	940.381	268.922	1081.27	-0.0112527	-0.0249529	0.00040789	0.000100647	-0.00108781	-0.0190246	0.98126	0.701111	0.935911	0.132336	0.760246	metQ	D-methionine transport protein (ABC superfamily, peri_bind)	transport; Transport of small molecules: Amino acids, amines	DL-methionine transporter subunit	K02073
188	BW25113_0198	994.521	835.306	308.964	310.628	146.516	389.295	-0.0157485	-0.015535	0.0018449	0.00654865	0.00612055	0.0183386	0.390942	0.433618	0.98401	0.379037	0.527006	metI	D- and L-methionine transport protein (ABC superfamily, membrane)	transport; Transport of small molecules: Amino acids, amines	DL-methionine transporter subunit	K02072
189	BW25113_0199	1202.84	1132.71	343.81	377.663	236.466	471.348	-0.0156851	-0.00950683	0.00124922	0.0110106	0.000494078	-0.0152304	0.817482	0.402219	0.775472	0.648729	0.368745	metN	D- and L-methionine transport protein (ABC superfamily, atp_bind)	transport; Transport of small molecules: Amino acids, amines	DL-methionine transporter subunit	K02071
190	BW25113_0200	1929.11	1935.69	2111.64	1782.57	2527.87	1886.3	0.000822718	0.00537905	0.00338433	-0.00441304	0.000401205	0.0124042	0.889211	0.951022	0.555708	0.84176	0.671225	gmhB		enzyme; Surface polysaccharides and antigens	D,D-heptose 1,7-bisphosphate phosphatase	K03273
191	BW25113_0201	145.54	68.5313	50.3325	348.394	171.554	134.931	0.00512852	0.00366241	-0.0399617	0.0513488	0.0354068	-0.0085393	0.0487163	0.493328	3.38746e-06	0.183232	0.0308638	rrsH			16S ribosomal RNA of rrnH operon
192	BW25113_0202	486.559	355.587	56.5273	16.0507	39.8746	81.1412	-0.0301642	-0.000308261	0.0447225	0.00281901	0.0131702	-0.00828544	0.180395	0.169107	0.103008	0.715709	0.482946	ileV	anticodon: GAU		tRNA-Ile
193	BW25113_0203	988.814	686.606	142.48	50.0403	109.423	166.841	-0.0266555	0.00142325	0.0337665	-0.00167868	0.0161512	-0.00432316	0.0599284	0.20743	0.038062	0.755639	0.721734	alaV	anticodon: UGC		tRNA-Ala
194	BW25113_0204	3069.17	3034.77	460.736	2451.98	656.54	512.375	-0.0168113	-0.00343288	-0.0547657	0.0204959	-0.00321571	0.0123937	0.959377	0.213844	2.18905e-08	0.685997	0.784507	rrlH			23S ribosomal RNA of rrnH operon
195	BW25113_0205	11.4149	5.17217	0	255.867	3.70927	3.64679	0.00168647	-0.0192721	-0.152484	0.0922847	0.0321712	-0.00189629	0.647576	0.229433	1.05966e-15	0.539449	0.529085	rrfH			5S ribosomal RNA of rrnH operon
196	BW25113_0206	118.429	69.8243	12.3895	10.3857	21.3283	15.4989	-0.0236864	0.0109891	0.00782112	0.0103504	0.0240715	0.00904439	0.196962	0.173795	0.941248	0.679461	0.869474	aspU	anticodon: GUC		tRNA-Asp
197	BW25113_0207	610.696	588.335	191.264	230.374	324.561	218.808	-0.0117597	0.00865916	-0.00426872	0.0087944	0.000568209	0.0124163	0.936856	0.438753	0.623345	0.5485	0.752321	dkgB		putative enzyme; Not classified	2,5-diketo-D-gluconate reductase B	K06222
198	BW25113_0208	914.617	872.804	733.306	887.508	1671.03	838.763	0.00138172	0.0136634	-0.00222448	0.00843752	0.00269685	0.00644486	0.885751	0.880272	0.515723	0.335254	0.707397	yafC	putative transcriptional regulator LYSR-type	putative transport; Not classified	LysR family putative transcriptional regulator
199	BW25113_0209	1235.66	1362.87	4834.25	4781.21	9677.48	4482.82	0.0189983	0.0131567	0.00219498	-0.00222361	-0.00217462	-0.0131585	0.48855	0.356746	0.980835	0.413868	0.759613	yafD			endo/exonuclease/phosphatase family protein
200	BW25113_0210	690.6	713.76	1409.31	961.152	2090.17	1094.04	0.00818683	0.0115764	0.00858848	-0.0106574	0.000329067	0.0127326	0.78965	0.626356	0.191515	0.647514	0.381868	yafE	putative biotin synthesis protein	putative enzyme; Not classified	putative S-adenosyl-L-methionine-dependent methyltransferase
201	BW25113_0211	5754.52	5764.39	11964.4	8436.04	5244.91	10065.2	0.00477341	-0.0127325	0.00746438	-0.0115777	0.000466432	0.00637456	0.885941	0.615725	0.198145	0.314899	0.523495	mltD		regulator; Energy metabolism, carbon: Anaerobic respiration	putative membrane-bound lytic murein transglycosylase D	K08307
202	BW25113_0212	523.657	581.869	367.815	474.911	273.559	542.461	-0.00414225	-0.0101235	-0.000658093	0.0134866	-0.00671353	0.00627124	0.542322	0.810989	0.43064	0.715253	0.257952	gloB	probable hydroxyacylglutathione hydrolase	putative enzyme; Central intermediary metabolism: Pool, multipurpose conversions	hydroxyacylglutathione hydrolase	K01069
203	BW25113_0213	926.032	982.713	1009.75	869.569	1222.2	1038.42	0.000954282	0.00437438	0.00590891	5.95998e-05	-0.00256185	-0.0187872	0.662435	0.953592	0.624118	0.832279	0.970176	yafS			putative S-adenosyl-L-methionine-dependent methyltransferase
204	BW25113_0214	1242.79	1205.12	1174.68	918.665	1402.1	933.579	-0.00147474	0.0068209	0.00295746	-0.00839646	0.00208634	-0.0126073	0.951964	0.969401	0.409205	0.845208	0.428539	rnhA	RNase HI, degrades RNA of DNA-RNA hybrids, participates in DNA replication	enzyme; Degradation of RNA	ribonuclease HI, degrades RNA of DNA-RNA hybrids	K03469
205	BW25113_0215	764.797	686.606	1396.92	1492.71	2725.38	1172.44	0.010411	0.013358	-0.00389654	-0.0035767	0.00714328	0.0123433	0.645209	0.680604	0.805177	0.432905	0.534499	dnaQ	DNA polymerase III, epsilon subunit	enzyme; DNA - replication, repair, restriction/modification	DNA polymerase III epsilon subunit	K02342
206	BW25113_0216	79.9041	63.3591	49.5582	30.213	91.8044	51.0551	-0.00418783	0.0149541	0.0169646	-0.000517465	0.0121331	0.00884252	0.652267	0.764758	0.500516	0.519198	1	aspV	anticodon: GUC		tRNA-Asp
207	BW25113_0217	409.509	455.151	74.3373	70.8118	140.025	153.165	-0.0183397	0.00791038	0.0157657	0.0258253	-0.00762255	-0.00394539	0.570544	0.267506	0.952231	0.491088	0.0933666	yafT	putative aminopeptidase	putative enzyme; Not classified	lipoprotein
208	BW25113_0218	45.6595	65.9452	11.6152	14.1624	21.3283	12.7638	-0.0167729	0.0107839	-0.00608551	0.00797658	-0.0200611	-0.00349001	0.454094	0.430328	0.909555	0.642624	0.991995	yafU	pseudogene
209	BW25113_0219	532.219	521.096	631.867	734.554	888.37	722.977	0.00444394	0.00438797	-0.000963129	0.0061336	0.00144373	0.018991	1	0.907875	0.613804	0.696442	0.709707	yafV	putative EC 3.5. amidase-type enzyme	putative enzyme; Not classified	putative NAD(P)-binding C-N hydrolase family amidase	K13566
210	BW25113_0220	211.175	230.162	1494.49	1961.01	531.353	1575.42	0.0220835	-0.0232852	-0.00569179	-0.00195962	-0.00303528	0.00633465	0.711521	0.197966	0.327554	0.21592	0.904265	ivy	inhibitor of vertebrate C-type lysozyme, periplasmic		inhibitor of c-type lysozyme, periplasmic
211	BW25113_0221	1204.27	1121.07	5003.05	1591.85	884.66	10731.6	0.0109922	-0.0330832	0.0544115	0.00690833	0.00397282	0.0136447	0.765809	0.336845	4.74886e-05	0.0447108	0.0124419	fadE		putative enzyme; Not classified	acyl coenzyme A dehydrogenase	K06445
212	BW25113_0222	2689.63	2685.65	2336.2	2189.5	2044.73	2333.04	-0.00248851	-0.002044	0.00160455	-0.000775404	-0.000216681	-0.012504	0.909462	0.922879	0.828323	0.858407	0.955877	gmhA	phosphoheptose isomerase	enzyme; Surface polysaccharides & antigens	D-sedoheptulose 7-phosphate isomerase	K03271
213	BW25113_0223	3515.78	3689.05	2876.7	2519.01	2213.51	2416	-0.00477083	-0.00263771	-0.000464523	-0.00694442	-0.00273923	0.0183033	0.654279	0.890328	0.641715	0.738279	0.526708	yafJ	putative amidotransferase	putative enzyme; Not classified	putative amidotransfease
214	BW25113_0224	4994.01	5174.76	8863.17	8535.18	11691.6	6888.8	0.00719362	0.007211	-0.00302201	-0.00797134	-0.000423172	-0.00629668	0.709326	0.69362	0.901215	0.750505	0.366296	yafK			L,D-transpeptidase-related protein
215	BW25113_0225	1158.61	1405.54	3352.92	4923.78	7754.22	3768.96	0.0170045	0.0121314	-0.00665048	0.00766279	-0.00775151	-0.0113166	0.209322	0.469603	0.153932	0.323973	0.734576	yafQ			translation inhibitor toxin of toxin-antitoxin pair YafQ/DinJ	K19157
216	BW25113_0226	704.869	938.749	3115.97	4673.58	6851.95	3437.1	0.0216919	0.0109478	-0.00712001	0.00648606	-0.0119277	-0.0055655	0.0968153	0.317696	0.133497	0.353836	0.783063	dinJ	damage-inducible protein J	phenotype; Not classified	antitoxin of YafQ-DinJ toxin-antitoxin system	K07473
217	BW25113_0227	71.343	62.0661	92.1472	119.908	138.17	84.788	0.00622817	0.00652354	-0.00923718	0.000536101	0.00769987	0.00336798	0.822393	0.874292	0.578589	0.662784	0.83934	yafL	putative lipoprotein	putative membrane; Not classified	putative lipoprotein and C40 family peptidase
218	BW25113_0228	55.6475	80.1687	138.608	162.395	162.28	295.39	0.0127853	-0.00442028	0.0137377	0.0234388	-0.0177815	0.00578833	0.409742	0.554927	0.706412	0.873593	0.0433814	rayT			RAYT REP element-mobilizing transposase; TnpA(REP)	K07491
219	BW25113_0229	128.417	137.063	191.264	191.664	220.701	280.803	0.00635512	-0.000554905	0.00956569	0.0115949	-0.00291028	0.00368454	0.820684	0.793062	0.99599	0.884014	0.306013	lfhA	pseudogene, flagellar system protein, promoterless fragment; flagellar biosynthesis
220	BW25113_0230	54.2207	58.1869	60.399	52.8728	101.078	85.6997	0.0033036	0.00792062	0.0132241	0.0109521	-0.0030312	-0.00647027	0.891003	0.955667	0.848615	0.587319	0.489301	lafU	pseudogene, lateral flagellar motor protein fragment
221	BW25113_0231	459.449	506.873	1827.46	1698.54	3310.52	1340.2	0.0179384	0.0134935	-0.00124036	-0.0102141	-0.00201608	-0.0189542	0.58133	0.352609	0.807732	0.485782	0.285205	dinB	DNA polymerase IV; DNA polymerase IV, devoid of proofreading, damage-inducible protein P		DNA polymerase IV	K02346
222	BW25113_0232	158.381	131.89	369.363	426.759	882.806	377.443	0.0155833	0.0149863	-0.00114855	0.00338124	0.0112721	0.00017285	0.625862	0.570087	0.656967	0.311418	0.991044	yafN			antitoxin of the YafO-YafN toxin-antitoxin system	K19161
223	BW25113_0233	145.54	174.561	219.14	291.745	698.27	303.596	0.0100935	0.0176782	0.000581517	0.0150935	-0.00783704	-0.0102973	0.52641	0.786334	0.427978	0.182922	0.380898	yafO			mRNA interferase toxin of the YafO-YafN toxin-antitoxin system	K19160
224	BW25113_0234	97.0264	90.513	75.886	126.517	336.616	122.168	0.00566208	0.0217017	-0.00384328	0.0235145	0.00398223	-0.00610356	0.92548	0.877733	0.288015	0.0980131	0.292084	yafP			putative acyl-CoA transferase	K03830
225	BW25113_0235	32.8178	16.8096	5.42043	3.77663	15.7644	4.55849	-0.0169864	0.0250308	0.00656561	-0.00226341	0.0329162	0.00378294	0.413824	0.339853	0.941412	0.476437	0.990933	ykfJ	pseudogene
226	BW25113_0236	477.998	455.151	412.727	216.212	163.208	301.772	-0.00799449	-0.0111436	0.0121696	-0.0173699	0.00205132	-0.0154828	0.899301	0.92132	0.0670672	0.274563	0.332085	prfH	pseudogene, RF-1 domain family; probable peptide chain release factor
227	BW25113_0237	11857.2	12679.6	10998.8	9995.79	6633.1	10500	-0.00360627	-0.00865265	0.00107292	-0.00363671	-0.00393824	0.0189027	0.543575	0.958548	0.733094	0.529956	0.833738	pepD		enzyme; Degradation of proteins, peptides, glyco	aminoacyl-histidine dipeptidase (peptidase D)	K01270
228	BW25113_0238	2006.16	2348.17	1813.52	2131.91	3715.76	1627.38	0.000437027	0.0137755	-0.00685749	0.000207725	-0.00732833	0.00619252	0.261651	0.944776	0.552898	0.3993	0.683667	gpt		enzyme; Salvage of nucleosides and nucleotides	xanthine phosphoribosyltransferase; xanthine-guanine phosphoribosyltransferase	K00769
229	BW25113_0239	2173.11	1995.17	3815.21	3760.58	4897.16	3219.21	0.0080495	0.00582206	-0.00190246	-0.00527869	0.00554903	8.06062e-06	0.67865	0.699431	0.971156	0.776004	0.534726	frsA			fermentation-respiration switch protein; PTS Enzyme IIA(Glc)-binding protein; pNP-butyrate esterase activity	K11750
230	BW25113_0240	1158.61	814.617	1271.48	873.345	1993.73	1038.42	0.00302507	0.0123952	0.00868866	-0.00784639	0.0189253	0.0117208	0.0607813	0.949907	0.203783	0.600481	0.479695	crl	sigma factor-binding protein, stimulates RNA polymerase holoenzyme formation;regulator; Surface structures; transcriptional regulator of cryptic csgA gene for curli surface fibers		RNA polymerase holoenzyme assembly factor crl
231	BW25113_0241	164.089	138.356	307.416	211.491	964.41	167.753	0.00992429	0.0286754	0.00145559	-0.0188941	0.0116354	-0.00500993	0.647681	0.67411	0.311418	0.186423	0.0847503	phoE	outer membrane pore protein E (E,Ic,NmpAB)	membrane; Outer membrane constituents	outer membrane phosphoporin protein E	K11929
232	BW25113_0242	3674.16	3687.76	2511.98	3056.24	2291.4	2296.57	-0.00479444	-0.00204481	-0.00924576	-0.000900166	-0.00091224	-0.0122452	0.879115	0.794321	0.466898	0.897775	0.726791	proB		enzyme; Amino acid biosynthesis: Proline	gamma-glutamate kinase	K00931
233	BW25113_0243	3238.97	3213.21	2452.36	2939.16	2456.46	2478.91	-0.00284047	-0.00102621	-0.00613635	0.00219019	-0.000149656	-0.0186965	0.94176	0.84855	0.501514	0.98788	0.987991	proA		enzyme; Amino acid biosynthesis: Proline	gamma-glutamylphosphate reductase	K00147
234	BW25113_0244	475.144	426.704	176.551	181.278	467.368	142.225	-0.0092107	0.0208679	-0.00598874	-0.00208418	0.00530029	-0.010168	0.688769	0.508303	0.947737	0.264849	0.553382	thrW	anticodon: CGU		tRNA-Thr
235	BW25113_0245	790.48	854.702	196.684	113.299	330.125	161.371	-0.0190668	0.0160186	0.0116088	-0.00714327	-0.00467595	-0.00528313	0.599853	0.355923	0.193889	0.556728	0.576031	ykfI		Phage or Prophage Related	CP4-6 prophage; toxin of the YkfI-YafW toxin-antitoxin system	K18837
236	BW25113_0246	717.71	746.086	154.869	113.299	153.935	111.227	-0.0220147	0.00556104	-0.000230993	-0.0106102	-0.00356382	0.00198454	0.763726	0.311804	0.486471	0.986066	0.39279	yafW		Phage or Prophage Related	CP4-6 prophage; antitoxin of the YkfI-YafW toxin-antitoxin system	K18838
237	BW25113_0247	512.243	497.822	111.506	77.4209	67.6941	107.58	-0.0224765	-0.00598013	0.0074428	-0.00347232	-0.000920829	-0.00957616	0.975145	0.316445	0.472273	0.573841	0.916267	ykfG	putative DNA repair protein	Phage or Prophage Related	CP4-6 prophage; RadC-like JAB domain protein	K03630
238	BW25113_0248	981.679	1015.04	582.309	450.363	395.964	481.377	-0.00971211	-0.00388966	0.00242632	-0.00836396	-0.00246893	0.0123049	0.76958	0.722372	0.428357	0.634649	0.526542	yafX		Phage or Prophage Related	CP4-6 prophage; uncharacterized protein
239	BW25113_0249	573.598	593.507	274.893	157.674	151.153	209.691	-0.0144769	-0.00528367	0.00957175	-0.0135982	-0.00271781	0.0157972	0.795811	0.620014	0.149648	0.478516	0.425021	ykfF		Phage or Prophage Related	CP4-6 prophage; uncharacterized protein
240	BW25113_0250	597.854	540.492	418.147	489.073	342.18	579.84	-0.00310514	-0.00727766	0.00142079	0.0111958	0.00394444	0.0125761	0.691745	0.808405	0.6221	0.800066	0.340617	ykfB		Phage or Prophage Related	CP4-6 prophage; uncharacterized protein
241	BW25113_0251	236.859	262.488	98.342	92.5274	67.6941	103.934	-0.013248	-0.00658644	0.000959712	0.00121783	-0.00684177	0.00887097	0.649648	0.561544	0.92208	0.674461	0.941109	yafY	hypothetical transcriptional regulator	Phage or Prophage Related	lipoprotein, inner membrane; overproduction stimulates degP expression; CP4-6 prophage
242	BW25113_0252	285.372	249.557	181.971	178.446	185.463	97.5518	-0.00680624	0.00568941	-0.0142296	-0.0184597	0.00672868	-0.00011803	0.662199	0.763547	0.979125	1	0.110645	yafZ		Phage or Prophage Related	CP4-6 prophage; conserved protein
243	BW25113_0253	516.523	518.51	477.772	473.967	384.837	436.704	-0.00206936	-0.00333534	-0.00226702	-0.00335076	-0.000460447	-0.0124707	0.919456	0.958502	0.9955	0.784861	0.751226	ykfA	putative GTP-binding protein	Phage or Prophage Related	CP4-6 prophage; putative GTP-binding protein	K06946
244	BW25113_0254	215.456	266.367	423.568	401.267	988.52	373.796	0.00969096	0.017298	0.00137086	-0.00275363	-0.00865421	-0.0130931	0.386027	0.6486	0.884608	0.323972	0.676215	perR	peroxide resistance protein	Phage or Prophage Related	CP4-6 prophage; putative DNA-binding transcriptional regulator
245	BW25113_0256	313.909	371.103	772.023	1028.19	904.134	991.016	0.0127883	-0.00128899	-0.00182475	0.00912388	-0.0074746	0.0190083	0.428745	0.5421	0.326973	0.86395	0.454453	insI1		IS, phage, Tn; Transposon-related functions; extrachromosomal; transposon related	IS30 transposase
246	BW25113_0258	398.094	438.342	433.634	460.749	257.794	484.112	-0.000759109	-0.0112633	-0.000190171	0.00213973	-0.00547695	0.0126256	0.604336	0.955309	0.845397	0.529356	0.776784	ykfC	CP4-6 prophage; conserved protein;Phage or Prophage Related
247	BW25113_0259	18.5492	23.2748	18.5843	38.7104	20.401	38.2913	0.00367998	-0.00852449	-0.00739406	0.0282091	-0.012617	-0.00515878	0.816942	1	0.383553	0.974758	0.308227	insH1		IS, phage, Tn; Transposon-related functions; extrachromosomal; transposon related	IS5 transposase and trans-activator	K07481
248	BW25113_0260	305.348	254.729	267.15	345.562	203.082	278.068	-0.000495811	-0.00724141	-0.00800901	0.00277497	0.00840394	-0.00300138	0.525104	0.92955	0.456626	0.737566	0.951062	mmuP		Phage or Prophage Related	CP4-6 prophage; putative S-methylmethionine transporter	K16235
249	BW25113_0261	731.979	718.932	1087.96	1029.13	582.355	898.023	0.00226089	-0.0104017	-0.00279287	-0.00870339	0.000980369	0.0186215	1	0.786743	0.862434	0.445719	0.504601	mmuM		Phage or Prophage Related	CP4-6 prophage; S-methylmethionine:homocysteine methyltransferase	K00547
250	BW25113_0262	209.748	217.231	243.145	202.994	222.556	215.161	0.000364978	0.00034582	0.0031931	-0.00568549	-0.00140056	-0.00306099	0.859539	0.923423	0.645442	0.906918	0.707125	afuC	putative ATP-binding component of a transport system	putative transport; Not classified; Phage or Prophage Related	CP4-6 prophage; putative ferric transporter subunit	K02010
251	BW25113_0263	79.9041	91.8061	175.777	126.517	230.902	113.962	0.00771245	0.0103465	0.00263545	-0.0162357	-0.00493526	-0.00865245	0.718979	0.604931	0.445597	0.766231	0.257737	afuB	pseudogene, CP4-6 prophage; ABC transporter permease family;Phage or Prophage Related
252	BW25113_0264	32.8178	37.4983	258.632	215.268	440.476	180.516	0.0257315	0.0129682	0.00236021	-0.0137531	-0.00275849	-0.00518545	0.849736	0.190739	0.634148	0.542042	0.303424	insB1		IS, phage, Tn; Transposon-related functions; extrachromosomal; transposon related	IS1 transposase B	K07480
253	BW25113_0265	52.7938	29.74	254.76	338.008	580.5	306.331	0.0281686	0.0111854	-0.000439153	0.00854575	0.0317208	-0.00879075	0.353999	0.307029	0.417279	0.341774	0.632366	insA	insA2	IS, phage, Tn; Transposon-related functions; extrachromosomal; transposon related	IS1 repressor TnpA
254	BW25113_0266	148.393	147.407	274.119	309.684	324.561	293.567	0.00912602	0.00150903	-0.0010007	0.00276144	0.00122545	-0.0026403	0.990943	0.681911	0.725189	0.85756	0.8851	yagB	pseudogene, CP4-6 prophage;Phage or Prophage Related
255	BW25113_0267	31.3909	27.1539	32.5226	56.6494	70.4761	34.6445	0.00617636	0.0107188	-0.0151988	0.00878303	0.00771389	-0.00669882	0.904149	1	0.413478	0.434899	0.970631	yagA		Phage or Prophage Related	CP4-6 prophage; putative DNA-binding transcriptional regulator
256	BW25113_0268	1165.74	918.061	1082.54	1100.89	2911.78	1070.33	0.0039916	0.0189165	0.000766406	0.0029645	0.0130664	-0.013476	0.211816	0.959774	0.944024	0.246775	0.932309	yagE	putative lyase/synthase	Phage or Prophage Related	2-keto-3-deoxy gluconate (KDG) aldolase; CP4-6 prophage	K22397
257	BW25113_0269	2023.29	1543.89	1530.88	1320.88	1962.2	1520.71	-0.00155852	0.00579912	0.00467863	-0.00014907	0.0136756	0.00609007	0.119835	0.848433	0.616231	0.778162	0.942988	yagF	putative dehydratase	Phage or Prophage Related	CP4-6 prophage; dehydratase family protein	K22396
258	BW25113_0270	206.895	196.543	110.732	133.126	66.7668	163.194	-0.00761987	-0.0136025	0.000905208	0.0127063	0.000645985	0.00656572	0.927861	0.679378	0.68373	0.569075	0.354637	yagG	putative permease	Phage or Prophage Related	CP4-6 prophage; putative sugar transporter
259	BW25113_0271	373.837	324.554	225.335	341.785	83.4585	407.529	-0.00577966	-0.0262124	-0.00248447	0.0192799	0.00443482	-0.0124442	0.607061	0.73358	0.238437	0.255429	0.0943232	yagH	putative beta-xylosidase	Phage or Prophage Related	CP4-6 prophage; putative xylosidase/arabinosidase	K01198
260	BW25113_0272	448.034	459.03	216.043	271.917	186.391	245.247	-0.00881929	-0.00481411	-0.00617905	0.00628134	-0.0027239	0.0153666	0.847751	0.624072	0.528201	0.853311	0.763076	yagI	putative regulator	Phage or Prophage Related	CP4-6 prophage; putative DNA-binding transcriptional regulator
261	BW25113_0273	239.712	210.766	179.648	182.222	191.027	165.017	-0.00288268	0.0018881	-0.00274548	-0.0018379	0.00622587	0.00280298	0.698743	0.84814	0.972071	0.960644	0.799056	argF	ornithine carbamoyltransferase 2, chain F	enzyme; Amino acid biosynthesis: Arginine; Phage or Prophage Related	ornithine carbamoyltransferase 2, chain F; CP4-6 prophage	K00611
262	BW25113_0274	126.99	87.9269	418.921	444.698	758.545	388.384	0.0196372	0.0106325	-0.00029282	-0.00148513	0.0209279	-0.00572457	0.351338	0.426139	0.848718	0.491235	0.787578	insB1		IS, phage, Tn; Transposon-related functions; extrachromosomal; transposon related	IS1 transposase B	K07480
263	BW25113_0275	8.56116	10.3443	175.002	220.933	370.927	179.605	0.0409783	0.0108376	-0.000339745	0.000743052	-0.00468924	-0.00819937	0.957348	0.0791761	0.54585	0.390928	0.988102	insA	insA3	IS, phage, Tn; Transposon-related functions; extrachromosomal; transposon related	IS1 repressor TnpA
264	BW25113_0276	278.238	254.729	346.907	226.598	468.295	371.061	0.0031222	0.00774661	0.0162791	-0.000773212	0.00540839	0.00326124	0.799636	0.88301	0.237307	0.73575	0.883063	yagJ	CP4-6 prophage; uncharacterized protein;Phage or Prophage Related
265	BW25113_0277	165.516	129.304	143.254	129.35	334.761	201.485	0.00329783	0.0142015	0.0122749	0.0124362	0.0130057	-0.00613491	0.487908	0.926346	0.831834	0.334556	0.394526	yagK		Phage or Prophage Related	CP4-6 prophage; conserved protein
266	BW25113_0278	58.5012	64.6522	44.9121	19.8273	35.238	23.7042	-0.00965395	0.00587783	0.0110979	-0.0265879	-0.00443385	-0.000154513	0.832576	0.8759	0.31057	0.808222	0.306824	yagL	DNA-binding protein	Phage or Prophage Related	CP4-6 prophage; DNA-binding protein
267	BW25113_0279	35.6715	45.2565	52.6556	60.4261	96.441	31.9095	0.00456136	0.0146231	-0.0143049	-0.0130152	-0.0104675	-0.0061151	0.690988	0.819127	0.830516	0.524739	0.380185	yagM		Phage or Prophage Related	CP4-6 prophage; uncharacterized protein
268	BW25113_0280	365.276	323.261	1091.05	903.558	1436.41	971.871	0.0147295	0.00661113	0.00601949	-0.00566931	0.00828192	-0.0122451	0.668219	0.45907	0.531068	0.754087	0.672747	yagN		Phage or Prophage Related	CP4-6 prophage; uncharacterized protein
269	BW25113_0281	764.797	708.588	3576.71	3841.78	8524.83	2798	0.0227603	0.0171243	-0.00363054	-0.00637665	0.00715657	0.00665406	0.768826	0.300461	0.781338	0.306975	0.383009	intF	putative phage integrase	Phage or Prophage Related	CP4-6 prophage; putative phage integrase
270	BW25113_0283	185.492	226.283	578.437	671.296	1238.9	537.902	0.0162629	0.0136217	-0.00330303	-0.000377038	-0.00764662	0.00657946	0.443364	0.445098	0.621965	0.373881	0.787046	paoD			moco insertion factor for PaoABC aldehyde oxidoreductase	K07402
271	BW25113_0284	161.235	182.319	579.986	970.594	200.3	641.836	0.0140808	-0.0253091	-0.0137972	0.00231768	-0.00612813	0.00920585	0.649405	0.392012	0.085803	0.210099	0.791439	paoC		enzyme; Not classified	PaoABC aldehyde oxidoreductase, Moco-containing subunit	K11177
272	BW25113_0285	65.6355	62.0661	311.287	554.22	128.897	301.772	0.0191923	-0.021444	-0.0179052	-0.000961916	0.00355981	0.000307138	0.973157	0.308989	0.0770479	0.302362	0.897874	paoB		enzyme; Not classified	PaoABC aldehyde oxidoreductase, FAD-containing subunit	K11178
273	BW25113_0286	42.8058	55.6009	176.551	277.582	163.208	225.19	0.0185715	-0.00713443	-0.00683156	0.00882614	-0.0119037	0.0035296	0.621305	0.36173	0.225419	0.918342	0.540786	paoA	putative xanthine dehydrogenase	enzyme; Not classified	PaoABC aldehyde oxidoreductase, 2Fe-2S subunit	K13483
274	BW25113_0287	1198.56	999.522	261.729	310.628	445.112	356.474	-0.0149946	0.00756407	-0.000405338	0.0145683	0.0072099	0.0179963	0.352027	0.313325	0.624469	0.543041	0.395933	yagU			DUF1440 family inner membrane protein	K08996
275	BW25113_0288	134.125	108.616	41.0404	71.7559	106.641	50.1434	-0.00798772	0.0138679	-0.0141323	0.0152298	0.00940951	0.00960589	0.596695	0.448618	0.359377	0.313768	0.760386	ykgJ	putative ferredoxin	putative carrier; Not classified	UPF0153 cysteine cluster protein	K06940
276	BW25113_0289	128.417	99.5643	212.171	280.415	240.175	222.454	0.00958437	-0.000248962	-0.00669726	0.0035351	0.0134193	0.00993649	0.524019	0.739455	0.443894	0.901139	0.938416	ecpE		factor; Surface structures	ECP production pilus chaperone	K21968
277	BW25113_0290	258.262	278.004	526.556	426.759	669.523	528.785	0.00877086	0.00548757	0.00856122	-0.00186982	-0.00227369	-0.00631666	0.725329	0.629962	0.524643	0.788144	0.975777	ecpD	putative receptor	structural component; Surface structures	polymerized tip adhesin of ECP fibers	K21967
278	BW25113_0291	226.871	166.803	259.406	317.237	243.884	306.331	0.00464426	-0.00405595	-0.00241884	0.00650661	0.0153352	0.00346086	0.31714	0.930539	0.56504	0.931509	0.669491	ecpC	putative enzyme	membrane; Outer membrane constituents	ECP production outer membrane protein	K21966
279	BW25113_0292	34.2446	20.6887	38.7173	46.2637	49.1478	35.5562	0.00593044	0.00376622	-0.00679927	-0.000348334	0.0258164	0.0033273	0.525969	0.955871	0.808488	0.830742	0.894746	ecpB		factor; Surface structures	ECP production pilus chaperone	K21965
280	BW25113_0293	97.0264	90.513	128.542	110.466	156.717	113.962	0.00382979	0.00550849	0.00305893	-0.00466485	0.00436303	0.00610452	0.92548	0.857293	0.755388	0.837529	0.750498	ecpA		structural component; Surface structures	ECP pilin	K21964
281	BW25113_0294	9.98802	12.9304	11.6152	24.5481	22.2556	10.9404	0.00500996	0.00825155	-0.024493	0.00587198	-0.0126814	-0.00318579	0.883173	0.985187	0.489568	0.613891	1	ecpR	putative regulator	putative regulator; Not classified	putative transcriptional regulator for the ecp operon	K21963
282	BW25113_0295	44.2326	33.6191	14.7126	33.0455	43.5839	17.3223	-0.00529819	0.0149956	-0.0227002	0.0164492	0.0126965	0.00336416	0.701018	0.522548	0.38237	0.320863	0.910081	ykgL			uncharacterized protein
283	BW25113_0296	41.3789	29.74	31.7482	48.152	117.769	49.2317	0.00599049	0.0190336	-0.00178074	0.0212253	0.0170393	0.000785569	0.649436	0.883228	0.563017	0.169934	0.482044	ykgM			50S ribosomal protein L31 type B; alternative L31 utilized during zinc limitation	K02909
284	BW25113_0297	19.976	16.8096	10.8409	0.944157	10.2005	20.0574	-0.0134886	0.00941754	0.0901724	0.000106646	0.00927247	-0.00100527	0.924111	0.763586	0.336167	1	0.5303	eaeH	pseudogene, attaching and effacing protein homology;factor; Not classified
285	BW25113_0298	14.2686	7.75826	146.351	106.69	193.809	139.49	0.033375	0.0059008	0.0142752	-0.00605027	0.0346742	-0.00622543	0.6762	0.159052	0.490097	0.761337	0.882526	insE1		IS, phage, Tn; Transposon-related functions; extrachromosomal; transposon related	IS3 transposase A	K07483
286	BW25113_0299	31.3909	15.5165	876.56	655.245	362.581	619.043	0.0419771	-0.0149536	0.00672998	-0.0197808	0.0398328	-0.00281253	0.403374	0.0433877	0.342813	0.289765	0.250497	insF1		IS, phage, Tn; Transposon-related functions; extrachromosomal; transposon related	IS3 transposase B	K07497
287	BW25113_0300	84.1847	84.0478	126.993	145.4	191.027	128.55	0.00720171	0.00661225	-0.00271279	0.00213581	0.000993148	0.000314827	0.996797	0.791022	0.756277	0.653189	1	ykgA	pseudogene, AraC family;putative regulator; Not classified; putative ARAC-type regulatory protein
288	BW25113_0301	28.5372	24.5678	14.7126	14.1624	15.7644	11.8521	-0.00809771	0.00365335	-0.00469022	-0.0057307	0.00693338	0.00172932	0.908664	0.71954	1	1	0.856199	rclC			reactive chlorine species (RCS) stress resistance inner membrane protein	K21741
289	BW25113_0303	11.4149	11.6374	5.42043	4.72079	15.7644	5.47019	-0.00643883	0.0218342	0.0049885	0.00333829	-0.000713815	-0.00453993	1	0.766354	1	0.476437	1	rclB	the overlapping ORF b0302 on the opposite strand is no longer thought to be an actual gene, and has been deaccessioned		reactive chlorine species (RCS) stress resistance periplasmic protein	K21740
290	BW25113_0304	22.8298	21.9817	89.0498	163.339	79.7493	100.287	0.0197933	-0.00786295	-0.0146267	0.00641397	0.00308134	0.000914618	1	0.401318	0.173647	0.898005	0.827131	rclA	putative oxidoreductase	putative enzyme; Not classified	reactive chlorine stress species (RCS) resistance protein; pyridine nucleotide-dependent disulfide oxidoreductase family	K21739
291	BW25113_0305	21.4029	24.5678	34.0712	31.1572	61.2029	14.5872	0.00424516	0.0183621	-0.0146515	-0.0255822	-0.00482848	-0.00658424	0.895223	0.799716	0.938619	0.56193	0.248804	rclR	putative ARAC-type regulatory protein	regulator; Not classified	reactive chlorine species (RCS)-specific activator of the rcl genes	K21746
292	BW25113_0306	600.708	2093.44	409.629	219.044	164.135	320.006	-0.0188479	-0.0106664	0.0117959	-0.0154821	-0.0638696	0.00130071	2.97989e-13	0.795134	0.0761771	0.28119	0.437775	ykgE	putative dehydrogenase subunit	putative carrier; Energy metabolism, carbon: Electron transport	cysteine-rich LutA family protein; putative electron transport chain YkgEFG component	K18928
293	BW25113_0307	841.847	3473.11	856.427	702.453	384.837	955.46	-0.0118067	-0.0142047	0.0068164	-0.00140438	-0.0723798	-0.0127131	2.56002e-18	0.991658	0.520709	0.335358	0.765172	ykgF		putative carrier; Energy metabolism, carbon: Electron transport	ferridoxin-like LutB family protein; putative electron transport chain YkgEFG component	K18929
294	BW25113_0308	273.957	1114.6	289.606	185.999	146.516	314.536	-0.0117591	-0.0101868	0.0144093	-0.00390763	-0.0712575	0.000924442	1.25914e-12	0.9725	0.239985	0.421026	0.851497	ykgG	putative transporter	putative carrier; Energy metabolism, carbon: Electron transport	LutC family protein; putative electron transport chain YkgEFG component	K00782
295	BW25113_0310	78.4773	94.3921	13.9382	11.3299	28.7468	49.2317	-0.0177362	0.00642241	0.0331961	0.0412498	-0.0118812	0.00522598	0.633417	0.298746	0.912864	0.542992	0.063468	ykgH			putative inner membrane protein
296	BW25113_0311	3234.69	2725.73	1671.04	843.132	651.904	2551.84	-0.0117707	-0.0167657	0.0292053	0.00552881	0.00686812	-0.0186623	0.320631	0.652406	0.0191118	0.257251	0.177683	betA		enzyme; Osmotic adaptation	choline dehydrogenase, a flavoprotein	K00108
297	BW25113_0312	5071.06	4049.81	3441.2	1619.23	1811.05	4116.32	-0.00788539	-0.00883036	0.0269358	-0.00194596	0.0105744	-0.0121818	0.165418	0.790275	0.00726799	0.430568	0.583781	betB	NAD+-dependent betaine aldehyde dehydrogenase	enzyme; Osmotic adaptation	betaine aldehyde dehydrogenase, NAD-dependent	K00130
298	BW25113_0313	2384.28	1913.7	1865.4	1072.56	1590.35	1914.57	-0.00418389	0.000293456	0.0179773	-0.0037449	0.0110275	0.0125079	0.203996	0.866294	0.0548344	0.833802	0.973749	betI	probably transcriptional repressor of bet genes	putative regulator; Osmotic adaptation	choline-inducible betIBA-betT divergent operon transcriptional repressor	K02167
299	BW25113_0314	4413.28	2985.64	2036.53	893.173	1321.43	2980.34	-0.0107033	-0.005802	0.0335144	0.00486975	0.0185292	0.013305	0.0135178	0.598606	0.00442884	0.590601	0.225211	betT	high-affinity choline transport	transport; Transport of small molecules: Other	choline transporter of high affinity	K02168
300	BW25113_0315	426.631	398.257	132.413	168.06	218.847	166.841	-0.0112938	0.0070367	-0.00381463	0.0121189	0.00198792	-0.000167377	0.832579	0.437625	0.570122	0.57533	0.587607	yahA			c-di-GMP-specific phosphodiesterase	K13244
301	BW25113_0316	600.708	459.03	380.204	301.186	459.022	408.441	-0.00412662	0.00468867	0.00880284	0.00160872	0.0132889	-0.00604412	0.224712	0.756573	0.50672	0.837642	0.871045	yahB	putative transcriptional regulator LYSR-type	putative regulator; Not classified	putative DNA-bindng transcriptional regulator
302	BW25113_0317	32.8178	19.3956	6.96912	9.44157	12.9824	14.5872	-0.0111161	0.00486968	0.00535355	0.0292508	0.0241712	0.00339487	0.518864	0.403262	0.895296	0.700865	0.536358	yahC			putative inner membrane protein
303	BW25113_0318	27.1103	15.5165	12.3895	41.5429	42.6566	32.8212	0.00492566	0.00849211	-0.0163041	0.0446342	0.026581	-0.00859111	0.54397	0.674381	0.16788	0.265903	0.215348	yahD	putative transcription factor	putative regulator; Not classified	ankyrin repeat protein	K06867
304	BW25113_0319	17.1223	14.2235	5.42043	3.77663	21.3283	19.1457	-0.00631677	0.0192274	0.0405083	0.0413256	0.00848254	0.00471598	0.930128	0.589828	0.941412	0.318085	0.244751	yahE			DUF2877 family protein
305	BW25113_0320	34.2446	47.8426	40.266	49.0962	34.3107	42.8498	0.000308746	-0.00475685	-0.00518025	0.00264668	-0.017064	0.000328228	0.567224	0.935914	0.779439	0.87711	0.962759	yahF	putative oxidoreductase subunit	putative enzyme; Not classified	putative NAD(P)-binding succinyl-CoA synthase
306	BW25113_0321	75.6236	67.2382	151.772	254.922	231.829	210.602	0.0139393	0.00169373	-0.00736833	0.014605	0.00666101	0.00362665	0.853939	0.649423	0.177919	0.637237	0.40979	yahG			DUF1116 family protein
307	BW25113_0323	51.3669	50.4287	55.7529	105.746	43.5839	63.8189	0.00297395	-0.00995404	-0.0179286	0.00850327	0.00010596	-0.00324003	1	0.96995	0.222807	0.796449	0.83169	yahI	putative kinase	putative enzyme; Not classified	carbamate kinase-like protein	K00926
308	BW25113_0324	296.787	201.715	628.769	711.895	719.598	500.523	0.0122617	0.00290519	-0.0073709	-0.00637244	0.0208065	0.00612181	0.161674	0.610974	0.676755	0.886258	0.450822	yahJ	putative deaminase	putative enzyme; Not classified	putative metallo-dependent hydrolase domain deaminase
309	BW25113_0325	124.137	144.821	771.249	963.984	408.947	843.321	0.0213067	-0.0154607	-0.0029359	9.6223e-05	-0.00619582	-0.0128988	0.616641	0.22969	0.445332	0.441149	0.816371	yahK	putative oxidoreductase	enzyme; Degradation of small molecules: Carbon compounds	aldehyde reductase, NADPH-dependent, Zn-containing, broad specificity	K13979
310	BW25113_0326	4.28058	7.75826	16.2613	4.72079	25.9649	17.3223	0.0108291	0.0158113	0.0443984	-0.00886182	-0.0266353	0.00367393	0.809039	0.563383	0.42238	0.705608	1	yahL			uncharacterized protein
311	BW25113_0327	142.686	120.253	31.7482	33.9897	84.3858	52.8785	-0.013035	0.0151914	0.00823607	0.0211733	0.00711496	-0.0061286	0.668015	0.340965	0.950624	0.315658	0.400048	yahM			uncharacterized protein
312	BW25113_0328	219.736	188.784	95.2446	113.299	256.867	312.713	-0.00214387	0.00895088	0.0214579	0.0418819	0.00640939	-0.00548544	0.649434	0.5813	0.717833	0.266083	0.00187328	yahN	putative cytochrome subunit of dehydrogenase	transport; Not classified	amino acid exporter for proline, lysine, glutamate, homoserine	K03329
313	BW25113_0329	58.5012	53.0148	333.743	638.25	186.391	556.136	0.0247434	-0.0206182	-0.00709625	0.0168228	0.00576611	-0.00232393	0.90957	0.257989	0.043248	0.486439	0.134528	yahO			periplasmic protein, function unknown, YhcN family
314	BW25113_0330	67.0624	67.2382	205.202	254.922	123.333	258.922	0.0140231	-0.0137675	-0.000504726	0.00583017	0.000478953	0.00416752	0.996846	0.463838	0.557786	0.549225	0.549773	prpR	regulator for prp operon	regulator; Not classified	propionate catabolism operon regulatory protein	K02688
315	BW25113_0331	49.9401	55.6009	75.1116	50.9845	88.0951	111.227	0.00492757	0.00218844	0.0224178	0.00869812	-0.00468698	0.00940683	0.838237	0.801379	0.51754	0.88085	0.398031	prpB	putative phosphonomutase 2	putative enzyme; Not classified	2-methylisocitrate lyase	K03417
316	BW25113_0333	42.8058	58.1869	37.943	40.5988	9.27317	74.7593	-0.00605634	-0.0326696	0.0105625	0.0170616	-0.0179132	-0.00658828	0.554754	0.953304	0.942253	0.217683	0.206147	prpC	putative citrate synthase; propionate metabolism?	putative enzyme; Not classified	2-methylcitrate synthase	K01659
317	BW25113_0334	61.355	78.8756	92.1472	96.304	37.0927	148.607	0.0020888	-0.0217145	0.0085747	0.0115571	-0.0135965	0.00406536	0.563151	0.798138	0.935492	0.329554	0.264837	prpD			2-methylcitrate dehydratase	K01720
318	BW25113_0335	135.552	100.857	125.444	95.3599	79.7493	130.373	-0.00154923	-0.00737998	0.00909551	-0.00215267	0.0145132	-0.00268028	0.443042	0.963078	0.570611	0.604626	0.967483	prpE	putative propionyl-CoA synthetase	putative enzyme; Not classified	propionate--CoA ligase	K01908
319	BW25113_0336	900.348	845.65	787.51	597.651	260.576	1388.52	-0.0044029	-0.0239693	0.0198674	0.0119821	0.00146878	-0.00639064	0.817495	0.92738	0.374746	0.190804	0.075674	codB	cytosine permease/transport	transport; Transport of small molecules: Nucleosides, purines, pyrimidines	cytosine transporter	K10974
320	BW25113_0337	1622.34	1479.24	1859.98	1737.25	1029.32	1844.37	2.34636e-05	-0.0110124	0.0013998	-0.00271687	0.00425685	-0.0188281	0.659912	0.925767	0.821042	0.467425	0.937746	codA		enzyme; Salvage of nucleosides and nucleotides	cytosine/isoguanine deaminase	K01485
321	BW25113_0338	255.408	236.627	531.202	429.592	797.493	346.445	0.00923339	0.0120408	-0.000772115	-0.0145214	0.00590176	0.00933969	0.842212	0.620478	0.519704	0.640068	0.180938	cynR	cyn operon positive regulator	regulator; Central intermediary metabolism: Pool, multipurpose conversions	transcriptional activator of cyn operon; autorepressor	K11921
322	BW25113_0339	82.7578	117.667	125.444	104.801	150.225	82.0529	0.00183264	0.00791606	-0.00296278	-0.0146306	-0.0164598	-0.00950384	0.335229	0.788754	0.712046	0.854125	0.30836	cynT		enzyme; Central intermediary metabolism: Pool, multipurpose conversions	carbonic anhydrase	K01673
323	BW25113_0340	87.0384	96.9782	96.7933	83.0858	70.4761	77.4944	-0.00161992	-0.00336201	-0.000461465	-0.00917899	-0.00534235	0.00283888	0.768854	0.951249	0.779726	0.720167	0.606246	cynS	cyanate aminohydrolase, cyanase	enzyme; Central intermediary metabolism: Pool, multipurpose conversions	cyanate aminohydrolase	K01725
324	BW25113_0341	146.967	120.253	110.732	81.1975	63.9849	85.6997	-0.00612552	-0.00644352	0.00298731	-0.0115012	0.00960769	-0.00319495	0.601392	0.85427	0.540892	0.538358	0.539201	cynX	cyanate transport	transport; Transport of small molecules: Anions	putative cyanate transporter	K03449
325	BW25113_0342	19.976	24.5678	29.4252	31.1572	29.6741	16.4106	0.00213617	0.00431318	-0.0145043	-0.0179678	-0.00942878	-0.000745695	0.827422	0.840769	0.965996	1	0.439887	lacA		enzyme; Degradation of small molecules: Carbon compounds	thiogalactoside acetyltransferase	K00633
326	BW25113_0343	38.5252	51.7217	20.133	37.7663	99.2229	44.6732	-4.63257e-05	0.0208871	-0.00118938	0.0349468	-0.015237	-0.00653401	0.595623	0.709455	0.45353	0.107625	0.232412	lacY	galactoside permease (lactose permease, M protein) (MFS family)	transport; Transport of small molecules: Carbohydrates, organic acids, alcohols	lactose permease	K02532
327	BW25113_0344	31.3909	31.033	46.4608	35.878	48.2205	40.1147	0.00387406	0.00326496	0.00584309	-0.00700466	0.00152183	-0.00639938	1	0.821544	0.732637	0.996141	0.797267	lacZ	pseudogene, truncated
328	BW25113_0345	1025.91	967.196	1545.6	1228.35	1506.89	2395.94	0.00604769	-0.00282749	0.0181528	0.0109113	0.00333289	0.0126188	0.828455	0.779156	0.430684	0.962049	0.163123	lacI	transcriptional repressor of the lac operon	regulator; Degradation of small molecules: Carbon compounds	DNA-binding transcriptional repressor
329	BW25113_0346	169.796	77.5826	866.494	437.145	291.178	3077.89	0.0234538	-0.0282385	0.0527272	0.0280621	0.0400892	0.00452606	0.0288264	0.279295	0.0283492	0.196033	5.76769e-05	mhpR	transcriptional regulator for mhp operon	regulator; Not classified	mhp operon transcriptional activator	K05818
330	BW25113_0347	49.9401	53.0148	36.3943	30.213	35.238	63.8189	-0.00350451	-0.00367074	0.0181122	0.015934	-0.00383637	0.00348977	0.916103	0.853621	0.835623	0.981466	0.319255	mhpA		enzyme; Degradation of small molecules: Carbon compounds	3-(3-hydroxyphenyl)propionate hydroxylase	K05712
331	BW25113_0348	44.2326	37.4983	42.5891	33.0455	36.1654	28.2627	-0.00214045	0.00167853	-0.00129874	-0.0149387	0.0086829	0.00888482	0.840372	0.994144	0.749342	0.872347	0.505763	mhpB		enzyme; Degradation of small molecules: Carbon compounds	2,3-dihydroxyphenylpropionate 1,2-dioxygenase	K05713
332	BW25113_0349	400.948	393.085	370.912	383.328	274.486	451.291	-0.00120637	-0.00752017	0.00277642	0.0054745	0.000351361	0.000187269	1	0.959018	0.91638	0.710798	0.589313	mhpC	pseudogene, IS30 insertion
333	BW25113_0350	764.797	880.562	667.487	778.93	386.691	706.566	-0.00379944	-0.0117601	-0.00491626	0.00147928	-0.00810499	-0.0120256	0.385418	0.926379	0.602412	0.505982	0.899213	mhpD		enzyme; Degradation of small molecules: Carbon compounds	2-keto-4-pentenoate hydratase	K02554
334	BW25113_0351	826.152	972.368	803.772	874.29	304.16	701.096	-0.00484611	-0.0180132	-0.00751156	-0.00643233	-0.0093113	-0.0179471	0.313852	0.985499	0.768816	0.24675	0.63065	mhpF	acetaldehyde dehydrogenase	enzyme; Degradation of small molecules: Carbon compounds	acetaldehyde-CoA dehydrogenase II, NAD-binding	K04073
335	BW25113_0352	633.526	656.866	590.052	490.962	169.699	463.143	-0.00681696	-0.0207804	-0.0016472	-0.0125311	-0.0029569	-0.00658043	0.781688	0.961968	0.57156	0.145854	0.427948	mhpE	4-hydroxy-2-ketovalerate aldolase	enzyme; Degradation of small molecules: Carbon compounds	4-hydroxy-2-oxovalerate/4-hydroxy-2-oxopentanoic acid aldolase, class I	K01666
336	BW25113_0353	365.276	425.411	343.035	324.79	120.551	325.476	-0.00572302	-0.0192048	-0.00127615	-0.00516147	-0.00886739	-0.00316987	0.445877	0.967371	0.888909	0.224072	0.846181	mhpT	putative transport protein	putative transport; Not classified	3-hydroxyphenylpropionic transporter	K05819
337	BW25113_0354	911.763	823.668	730.983	554.22	670.45	603.545	-0.00404354	0.00172146	0.00415359	-0.00801041	0.00512869	-0.0187501	0.655763	0.88025	0.377707	0.904563	0.51606	yaiL		putative enzyme; Not classified	DUF2058 family protein	K09912
338	BW25113_0355	1919.13	2222.74	503.325	552.332	533.207	545.196	-0.017309	0.000854414	-0.00366885	0.00510912	-0.00938502	-0.00649928	0.293975	0.370946	0.761593	0.960405	0.846067	frmB	putative S-formylglutathione hydrolase	enzyme; Formaldehyde degradation	S-formylglutathione hydrolase	K01070
339	BW25113_0356	3942.41	3892.06	1369.82	1763.69	1677.52	1589.09	-0.0114321	0.00179825	-0.00645318	0.00863689	-0.000955982	0.00652049	0.966544	0.475102	0.364692	0.820816	0.66388	frmA	alcohol dehydrogenase class III; formaldehyde dehydrogenase, glutathione-dependent	enzyme; Energy metabolism, carbon: Fermentation	alcohol dehydrogenase class III/glutathione-dependent formaldehyde dehydrogenase	K00121
340	BW25113_0357	1297.02	1170.2	463.059	667.519	742.781	567.988	-0.00902165	0.00575271	-0.00832328	0.012074	0.00378726	-0.00600257	0.627031	0.487773	0.23893	0.585401	0.563273	frmR	repressor of frmRAB		regulator protein that represses frmRAB operon	K23239
341	BW25113_0358	58.5012	68.5313	58.8503	75.5326	166.917	100.287	0.00516563	0.0142785	0.00555436	0.0213288	-0.00749565	-0.00314469	0.730725	1	0.662958	0.254987	0.267343	yaiO			outer membrane protein
342	BW25113_0360	2.85372	3.87913	8.51781	2.83247	4.63659	6.38189	0.00524635	-0.00292944	0.030043	-0.0212366	-0.0134585	-0.00530699	1	0.730512	0.649206	0.760199	0.879076	insC1		IS, phage, Tn; Transposon-related functions; extrachromosomal; transposon related	IS2 repressor TnpA	K07483
343	BW25113_0361	22.8298	15.5165	23.2304	44.3754	44.5112	28.2627	0.00775944	0.0065829	-0.0152573	0.0133716	0.0195346	-0.00524751	0.718368	1	0.403639	0.543053	0.828574	insD1		IS, phage, Tn; Transposon-related functions; extrachromosomal; transposon related	IS2 transposase TnpB	K07497
344	BW25113_0363	52.7938	63.3591	54.9786	94.4157	128.897	67.4657	0.00483468	0.0113733	-0.0115956	0.0130481	-0.00884003	-0.00612765	0.706288	0.991126	0.317665	0.358664	0.721861	yaiP	polysaccharide metabolism	putative enzyme; Not classified	putative family 2 glycosyltransferase
345	BW25113_0364	5.70744	5.17217	1.54869	10.3857	11.1278	14.5872	0.00415877	0.00870056	-0.0100943	0.0916783	0.00175565	0.00289547	1	0.734014	0.406214	0.319921	0.132972	yaiS		putative enzyme; Not classified	putative PIG-L family deacetylase
346	BW25113_0365	12.8417	21.9817	24.7791	42.4871	39.8746	59.2604	0.0112154	-0.0013865	0.00392259	0.0312683	-0.0269171	-0.00826532	0.582866	0.736981	0.489108	0.665731	0.144968	tauA	taurine transport system periplasmic protein	transport; Transport of small molecules: Amino acids, amines	taurine transporter subunit	K15551
347	BW25113_0366	35.6715	27.1539	44.9121	41.5429	23.1829	29.1744	0.000808138	-0.00907745	-0.0077091	-0.0159535	0.0138079	0.00297149	0.741307	0.9001	0.93609	0.518148	0.474934	tauB	taurine ATP-binding component of a transport system	transport; Transport of small molecules: Amino acids, amines	taurine transporter subunit	K10831
348	BW25113_0367	32.8178	45.2565	48.7838	52.8728	51.9298	75.671	0.00488455	-0.00289907	0.00798217	0.0135442	-0.0160597	0.00334197	0.594071	0.818	0.912603	0.973694	0.40479	tauC	taurine transport system permease protein	transport; Transport of small molecules: Amino acids, amines	taurine transporter subunit	K15552
349	BW25113_0368	291.079	290.935	280.313	241.704	300.451	344.622	-0.000139334	0.000654671	0.00953488	0.00535722	-6.28024e-06	-0.0123397	0.953267	0.981507	0.696533	0.951015	0.581469	tauD		putative enzyme; Not classified	taurine dioxygenase, 2-oxoglutarate-dependent	K03119
350	BW25113_0369	3360.25	3295.97	4733.58	4890.73	6113.8	4214.78	0.00516161	0.00539623	-0.00264667	-0.00296983	0.00181968	-0.00631104	1	0.813967	0.891742	0.770152	0.658236	hemB	5-aminolevulinate dehydratase = porphobilinogen synthase	enzyme; Biosynthesis of cofactors, carriers: Heme, porphyrin	5-aminolevulinate dehydratase (porphobilinogen synthase)	K01698
351	BW25113_0372	65.6355	47.8426	125.444	102.913	183.609	72.0242	0.0092344	0.0124007	-0.00417786	-0.0181347	0.0179672	-0.00072831	0.569224	0.675635	0.683467	0.676546	0.192557	insF1		IS, phage, Tn; Transposon-related functions; extrachromosomal; transposon related	IS3 transposase B	K07497
352	BW25113_0373	42.8058	54.3078	59.6247	118.964	115.915	80.2295	0.00837191	0.00591981	-0.014164	0.0161018	-0.0116569	-0.00248399	0.656459	0.844101	0.171826	0.476685	0.569025	insE1		IS, phage, Tn; Transposon-related functions; extrachromosomal; transposon related	IS3 transposase A	K07483
353	BW25113_0375	49.9401	63.3591	50.3325	36.8221	124.26	43.7615	0.000205663	0.0206048	0.00825965	-0.00425305	-0.0106046	-0.000997383	0.626416	1	0.665076	0.332539	0.798864	yaiV			putative transcriptional regulator
354	BW25113_0376	739.113	696.95	1342.72	1310.49	1209.22	1143.27	0.0070888	-0.00100631	-0.00188848	-0.00619967	0.00385121	0.00618208	0.842641	0.683373	0.946197	0.886135	0.566356	ampH		enzyme; Murein recycling	D-alanyl-D-alanine- carboxypeptidase/endopeptidase; penicillin-binding protein; weak beta-lactamase	K18988
355	BW25113_0377	749.101	849.529	786.736	896.949	877.242	1016.54	0.00144749	-0.000749426	0.00174597	0.00908671	-0.00650057	0.00616918	0.435281	0.97433	0.651228	0.910585	0.441295	sbmA	sensitivity to microcin B17, possibly envelop protein	putative membrane; Drug/analog sensitivity	microcin B17 transporter	K17938
356	BW25113_0378	866.104	875.39	1173.91	1196.25	802.129	1252.67	0.00277753	-0.00815462	0.000816064	0.000582403	-0.000612106	-0.00566242	0.874378	0.835562	0.937846	0.635393	0.87401	yaiW			putative lipoprotein
357	BW25113_0379	145.54	116.374	512.617	428.647	212.356	651.865	0.0145933	-0.0186806	0.0123273	0.00165698	0.0120161	-0.00542487	0.557173	0.400431	0.590755	0.295295	0.485909	yaiY			DUF2755 family inner membrane protein
358	BW25113_0380	646.367	474.547	1355.88	753.437	1238.9	1110.45	0.00845549	0.00293525	0.0159463	-0.0119996	0.0172233	0.00633445	0.152251	0.613298	0.0469917	0.899937	0.484038	yaiZ			DUF2754 family putative inner membrane protein
359	BW25113_0381	3201.87	3095.55	3432.68	2838.14	2743.93	3071.51	-0.00067289	-0.0022709	0.00344461	-0.00568879	0.00181193	0.0123249	0.927018	0.962263	0.498183	0.773063	0.671781	ddlA		enzyme; Murein sacculus, peptidoglycan	D-alanine-D-alanine ligase A	K01921
360	BW25113_0382	51.3669	41.3774	68.1425	131.238	9.27317	129.461	0.00233214	-0.047939	-0.00919268	0.0187105	0.00795545	0.0075884	0.750163	0.865526	0.176428	0.0633071	0.152208	iraP			anti-RssB factor, RpoS stabilzer during Pi starvation; anti-adapter protein
361	BW25113_0383	262.542	241.799	392.594	452.251	184.536	536.079	0.00450314	-0.0182107	0.00208104	0.00790728	0.00347942	-0.00961068	0.822368	0.78641	0.659903	0.369849	0.368501	phoA	alkaline phosphatase; start codon corrected	enzyme; Central intermediary metabolism: Phosphorus compounds	bacterial alkaline phosphatase	K01077
362	BW25113_0384	135.552	144.821	313.61	388.049	464.586	416.646	0.0132969	0.00340698	0.00166148	0.0104096	-0.00215149	-0.0187313	0.812954	0.575095	0.525224	0.654784	0.427271	psiF	induced by phosphate starvation	phenotype; Central intermediary metabolism: Phosphorus compounds	PsiF family protein
363	BW25113_0385	161.235	196.543	235.401	212.435	162.28	167.753	0.000941011	-0.00393407	-0.00436639	-0.0129041	-0.00950008	-0.00621602	0.471284	0.801713	0.800568	0.655544	0.33871	yaiC			diguanylate cyclase, cellulose regualtor	K18968
364	BW25113_0386	1170.02	1069.35	1904.89	1772.18	2004.86	1317.4	0.00562337	0.00400954	-0.00498972	-0.0123099	0.00567431	-0.00610262	0.687387	0.73854	0.809854	0.965114	0.207287	proC	pyrroline-5-carboxylate reductase	enzyme; Amino acid biosynthesis: Proline	pyrroline-5-carboxylate reductase, NAD(P)-binding	K00286
365	BW25113_0387	961.703	1188.31	959.415	878.066	578.646	881.613	-0.00367099	-0.00835917	2.50081e-05	-0.00491666	-0.0111072	0.00633684	0.185908	1	0.777485	0.534527	0.749284	yaiI			UPF0178 family protein	K09768
366	BW25113_0388	3585.7	3439.49	2632.78	2288.64	956.991	1998.44	-0.00851502	-0.0161758	-0.003849	-0.0121366	0.000893785	-5.5894e-05	0.884756	0.8321	0.624188	0.223648	0.333826	aroL		enzyme; Amino acid biosynthesis: Chorismate	shikimate kinase II	K00891
367	BW25113_0389	1532.45	1519.33	1479.78	1342.59	806.766	1291.88	-0.00323991	-0.00993724	-0.000939808	-0.00669635	-9.36358e-05	0.00640042	0.951543	0.980993	0.745658	0.457406	0.621156	yaiA			OxyR-regulated conserved protein
368	BW25113_0390	1177.16	1053.83	837.069	877.122	689.924	692.891	-0.00474759	-0.00233962	-0.00667145	-0.00544876	0.00502007	-0.000269437	0.601566	0.815908	0.865966	0.803746	0.517104	aroM	protein of aro operon, regulated by aroR		AroM family protein	K14591
369	BW25113_0391	1533.87	1405.54	793.705	849.741	817.894	1112.27	-0.0065353	-0.00215889	0.00432913	0.0118862	0.00316417	0.00634715	0.684529	0.653984	0.810363	0.986179	0.301634	yaiE			UPF0345 family protein	K09913
370	BW25113_0392	432.338	440.928	164.936	157.674	268.922	201.485	-0.0103417	0.00874011	0.00498377	0.00849982	-0.00193817	0.000258571	0.866577	0.519957	0.93124	0.582387	0.628109	ykiA	pseudogene
371	BW25113_0393	2779.52	2326.18	2082.99	2318.85	2605.76	1746.81	-0.00195932	0.00511755	-0.0075442	-0.00335034	0.00890251	-0.0123944	0.306167	0.843122	0.688685	0.800399	0.526869	rdgC			nucleoid-associated ssDNA and dsDNA binding protein; competitive inhibitor of RecA function	K03554
372	BW25113_0394	370.983	346.536	417.373	479.632	363.508	499.611	0.00249181	-0.0050932	-0.000389108	0.00608641	0.00317654	0.00626474	0.843406	0.937865	0.661818	0.857667	0.619426	mak	possible NAGC-like transcriptional regulator	putative regulator; Not classified	manno(fructo)kinase	K00847
373	BW25113_0396	466.583	451.272	303.544	212.435	387.619	382.002	-0.00501889	0.0054072	0.016409	0.00544153	0.00145573	0.00599005	0.958668	0.771513	0.335096	0.787019	0.530354	araJ	involved in either transport or processing of arabinose polymers	transport; Degradation of small molecules: Carbon compounds	arabinose-inducible putative transporter, MFS family	K08156
374	BW25113_0397	1816.39	1867.15	1884.76	1849.6	709.398	1573.59	-0.00368297	-0.0172302	-0.00497196	-0.00864159	-0.00226243	0.0122919	0.772336	0.980363	0.960062	0.240058	0.518669	sbcC	ATP-dependent dsDNA exonuclease	enzyme; Degradation of DNA	exonuclease, dsDNA, ATP-dependent	K03546
375	BW25113_0398	813.31	910.302	991.938	1230.24	1186.97	787.708	0.00251978	0.00384774	-0.0116365	-0.00507597	-0.00518894	-0.000236095	0.471007	0.892629	0.450356	0.843107	0.431279	sbcD	ATP-dependent dsDNA exonuclease	enzyme; Degradation of DNA	exonuclease, dsDNA, ATP-dependent	K03547
376	BW25113_0399	610.696	815.91	498.679	655.245	618.52	571.635	-0.00230073	0.0016075	-0.00597288	0.00716279	-0.0150277	0.0188687	0.104231	0.890741	0.375997	0.811358	0.711205	phoB	positive response regulator for pho regulon, sensor is PhoR (or CreC)	regulator; Global regulatory functions	response regulator in two-component regulatory system with PhoR (or CreC)	K07657
377	BW25113_0400	699.161	912.888	384.85	415.429	351.453	439.439	-0.00897134	-0.00274256	-0.000878478	0.00507586	-0.0145953	0.0187854	0.122023	0.685886	0.811466	0.902413	0.727838	phoR	positive and negative sensor protein for pho regulon	enzyme; Global regulatory functions	sensory histidine kinase in two-component regulatory system with PhoB	K07636
378	BW25113_0401	4764.28	4383.42	4263.55	3318.71	4899.94	2881.88	-0.00248079	0.0074223	-0.000692889	-0.0133908	0.00476706	-0.00667503	0.666997	0.939008	0.366829	0.880151	0.173591	brnQ	branched chain amino acid transport system II carrier protein	transport; Transport of small molecules: Amino acids, amines	branched-chain amino acid transport system 2 carrier protein; LIV-II transport system for Ile, Leu, and Val	K03311
379	BW25113_0402	3260.37	3266.23	1437.96	1173.59	934.736	1072.16	-0.013589	-0.00409455	-0.00225868	-0.0107932	-0.00129377	-0.0133168	0.890354	0.578003	0.488989	0.592973	0.314621	proY	proline permease transport protein	transport; Transport of small molecules: Amino acids, amines	proline-specific permease	K11736
380	BW25113_0403	1180.01	1172.79	938.508	905.447	896.716	949.99	-0.00314307	-0.000594619	0.000949186	0.000256947	-4.33732e-05	0.0124025	0.943228	0.875653	0.917373	0.943156	0.993386	malZ		enzyme; Degradation of small molecules: Carbon compounds	maltodextrin glucosidase	K01187
381	BW25113_0404	549.341	481.012	785.187	896.949	1492.05	935.403	0.00862393	0.00978177	0.00140609	0.00792703	0.00766431	-0.0118713	0.588469	0.807961	0.6465	0.452986	0.611443	acpH	putative glycoprotein	enzyme; Not classified	acyl carrier protein (ACP) phosphodiesterase; ACP hydrolyase	K08682
382	BW25113_0405	5910.05	5680.34	3301.81	3364.03	3424.58	2760.62	-0.00756028	0.00237736	-0.00565951	-0.00439491	0.00136662	2.81791e-05	0.891228	0.690601	0.933616	0.979031	0.515854	queA	synthesis of queuine in tRNA; probably S-adenosylmethionine:tRNA ribosyltransferase-isomerase	enzyme; Queuosine biosynthesis	S-adenosylmethionine:tRNA ribosyltransferase-isomerase	K07568
383	BW25113_0406	15445.8	14249.3	6900.98	6659.14	3089.82	5454.69	-0.0134281	-0.0128478	-0.00688185	-0.00873461	0.00227421	-0.0126127	0.666368	0.58328	0.907638	0.327288	0.398061	tgt		enzyme; tRNA modification	tRNA-guanine transglycosylase	K00773
384	BW25113_0407	8044.63	8075.05	4439.33	4126.91	1612.6	3793.58	-0.0118696	-0.0173451	-0.00389365	-0.00761033	-0.0019634	-0.0195888	0.872714	0.68438	0.800932	0.22245	0.562045	yajC			SecYEG protein translocase auxillary subunit	K03210
385	BW25113_0408	26900.6	26135	11001.9	8707.96	3034.18	9056.81	-0.0171336	-0.021135	-0.000488775	-0.0104601	-0.000875497	-0.0122017	0.946836	0.543448	0.391729	0.125379	0.477129	secD	protein secretion; membrane protein, part of the channel	transport; Protein, peptide secretion	SecYEG protein translocase auxillary subunit	K03072
386	BW25113_0409	17386.3	15066.5	5612.46	4859.58	1501.33	5043.52	-0.0189738	-0.0228989	-0.00182747	-0.00676402	0.00437812	0.0116409	0.382009	0.445248	0.605637	0.117715	0.680101	secF	protein secretion, membrane protein	transport; Protein, peptide secretion	SecYEG protein translocase auxillary subunit	K03074
387	BW25113_0410	1154.33	1262.01	827.002	776.097	863.332	765.827	-0.00514035	0.00211661	-0.000284369	-0.00232876	-0.00480325	0.0121052	0.527188	0.819891	0.845907	0.973667	0.770382	yajD			HNH nuclease family protein
388	BW25113_0411	29010.9	22698.1	2060.54	2421.76	1299.17	3191.86	-0.0320613	-0.0117574	-0.000764892	0.0170135	0.00763221	0.0186463	0.108201	0.0931553	0.550886	0.567152	0.160966	tsx	nucleoside channel; receptor of phage T6 and colicin K	transport; Transport of small molecules: Nucleosides, purines, pyrimidines	nucleoside channel, receptor of phage T6 and colicin K	K05517
389	BW25113_0412	107.014	135.77	216.043	206.77	207.719	360.121	0.00875901	-0.00488806	0.0141052	0.0140522	-0.01149	0.0100784	0.470453	0.641727	0.925652	0.953391	0.155734	yajI			putative lipoprotein
390	BW25113_0413	2108.9	2204.64	4169.08	4232.66	5365.46	3289.41	0.00866642	0.00621306	-0.00424109	-0.00730672	-0.000804072	0.0125105	0.687294	0.640455	0.943388	0.773526	0.397537	nrdR			Nrd regulon repressor	K07738
391	BW25113_0414	3848.24	4144.2	7220.01	5707.43	7304.48	5227.68	0.00584013	0.00391877	0.00143458	-0.0126298	-0.00235913	-0.000523205	0.53154	0.66588	0.391956	0.997272	0.254443	ribD		enzyme; Biosynthesis of cofactors, carriers: Riboflavin	fused diaminohydroxyphosphoribosylaminopyrimidine deaminase and 5-amino-6-(5-phosphoribosylamino) uracil reductase	K11752
392	BW25113_0415	10824.2	10390.9	8404.76	7296.45	7801.52	6535.06	-0.0044984	0.00162292	-0.00168001	-0.0086925	0.00196614	-0.0127139	0.881582	0.86182	0.609876	0.914058	0.367184	ribE	riboflavin synthase, beta chain	enzyme; Biosynthesis of cofactors, carriers: Riboflavin	riboflavin synthase beta chain	K00794
393	BW25113_0416	9183.27	9225.86	5771.2	4706.62	5413.68	4668.81	-0.00755891	0.00207381	0.000845948	-0.00769618	-0.000598268	0.0120848	0.867363	0.750172	0.460774	0.924273	0.443846	nusB	transcription termination; L factor	factor; RNA synthesis, modification, DNA transcription	transcription antitermination protein	K03625
394	BW25113_0417	4481.77	4123.51	4310.79	4219.44	3712.05	3481.78	-0.00121052	-0.00105427	-0.00440758	-0.00704632	0.00419181	-0.00639082	0.668268	0.978533	0.950444	0.842573	0.442347	thiL		enzyme; Biosynthesis of cofactors, carriers: Thiamine	thiamine monophosphate kinase	K00946
395	BW25113_0418	3177.62	2514.97	3345.95	3162.93	3820.55	3500.01	0.00252561	0.00238351	0.00329407	0.00136087	0.0120415	0.0128215	0.162051	0.972135	0.850222	0.886448	0.922189	pgpA	phosphatidylglycerophosphatase	enzyme; Macromolecule synthesis, modification: Phospholipids	phosphatidylglycerophosphatase A	K01095
396	BW25113_0419	1532.45	1462.43	3085	3573.63	2220.92	3907.54	0.00935569	-0.00963178	0.00139356	0.00650862	0.0026431	0.00665336	0.872447	0.631877	0.580371	0.678607	0.460141	yajO	putative NAD(P)H-dependent xylose reductase		2-carboxybenzaldehyde reductase	K23107
397	BW25113_0420	6306.72	6245.4	8563.5	6170.07	4945.38	6135.73	-7.1008e-05	-0.00601417	0.00277609	-0.0148967	0.000880095	0.0186401	0.948057	0.833502	0.229552	0.496772	0.23943	dxs	1-deoxyxylulose-5-phosphate synthase; flavoprotein	enzyme; Central intermediary metabolism: Pool, multipurpose conversions	1-deoxyxylulose-5-phosphate synthase, thiamine triphosphate-binding, FAD-requiring	K01662
398	BW25113_0421	4280.58	4415.74	8622.35	7476.78	7544.65	5973.45	0.00671178	0.000820202	-0.00264077	-0.0137313	-0.00028991	-0.000248622	0.734595	0.631041	0.606765	0.857537	0.197338	ispA		enzyme; Biosynthesis of cofactors, carriers: Menaquinone, ubiquinone	geranyltranstransferase	K00795
399	BW25113_0422	1924.83	1874.91	4465.66	4667.91	5478.59	3572.95	0.0111408	0.0048498	-0.00460742	-0.00696673	0.00289965	0.0130164	0.969446	0.564932	0.858057	0.818162	0.423586	xseB	exonuclease VII, small subunit	enzyme; Degradation of DNA	exonuclease VII small subunit	K03602
400	BW25113_0423	8740.94	7669.04	4959.69	4361.06	4243.4	3115.27	-0.0088333	0.00183678	-0.00758894	-0.014876	0.00615527	-0.00687771	0.439662	0.698235	0.646881	0.836414	0.108113	thiI		enzyme; tRNA modification	tRNA s(4)U8 sulfurtransferase	K03151
401	BW25113_0424	1175.73	1168.91	1534.75	1210.41	944.009	1274.55	0.000379331	-0.00652706	0.0032169	-0.00941414	0.000488702	-0.012476	0.941785	0.855466	0.415501	0.548116	0.510478	yajL			oxidative-stress-resistance chaperone	K03152
402	BW25113_0425	1161.46	1254.25	1418.6	1712.7	1393.76	1762.31	0.00333585	-0.00336136	-0.000896085	0.00779562	-0.00397215	0.000328797	0.575606	0.891488	0.496805	0.969519	0.508681	panE	2-dehydropantoate 2-reductase	phenotype; Not classified	2-dehydropantoate reductase, NADPH-specific	K00077
403	BW25113_0426	4253.47	3795.08	2665.3	3467.89	3558.12	2471.62	-0.00357882	0.00472595	-0.0105895	0.00139458	0.00526897	0.0121818	0.526864	0.748896	0.329921	0.740173	0.762198	yajQ			phage Phi6 host factor, ATP/GTP binding protein	K09767
404	BW25113_0427	1834.94	1740.44	802.997	653.357	807.693	864.29	-0.0107434	0.00136124	0.00687777	0.0017311	0.00162529	0.00585089	0.838815	0.57509	0.506971	0.992634	0.855392	yajR	putative transport protein	putative transport; Not classified	putative transporter
405	BW25113_0428	67437.7	52248	5394.1	2518.07	1114.64	10244.8	-0.0369618	-0.0290259	0.0322858	0.0122313	0.00764713	-0.00989286	0.0915836	0.106687	0.00590096	0.0651989	0.0357933	cyoE	protoheme IX farnesyltransferase (haeme O biosynthesis)	enzyme; Energy metabolism, carbon: Aerobic respiration	protoheme IX farnesyltransferase	K02257
406	BW25113_0429	37800.4	33619.1	3009.11	1398.3	1003.36	6513.18	-0.0358595	-0.0207629	0.0360611	0.0175489	0.00109765	0.0185432	0.485313	0.106146	0.0066947	0.188324	0.0118244	cyoD		enzyme; Energy metabolism, carbon: Aerobic respiration	cytochrome o ubiquinol oxidase subunit IV	K02300
407	BW25113_0430	52509.9	45467.3	4417.65	1753.3	1716.46	8364.84	-0.0354124	-0.0158031	0.0385029	0.0125753	0.00295221	0.000241132	0.372934	0.113008	0.000965199	0.253095	0.0369834	cyoC		enzyme; Energy metabolism, carbon: Aerobic respiration	cytochrome o ubiquinol oxidase subunit III	K02299
408	BW25113_0431	149491	130136	19124	7326.66	12404.7	28046.6	-0.0291991	-0.00396676	0.0354286	0.00544414	0.00410261	-0.0123794	0.391871	0.179513	0.000436972	0.588437	0.213409	cyoB		enzyme; Energy metabolism, carbon: Aerobic respiration	cytochrome o ubiquinol oxidase subunit I	K02298
409	BW25113_0432	76819.3	72013.5	22076.6	14478.7	38090.5	23647.6	-0.0149691	0.0134188	0.0138465	0.00201384	0.00241986	0.0184128	0.7462	0.401388	0.118103	0.521428	0.85692	cyoA		enzyme; Energy metabolism, carbon: Aerobic respiration	cytochrome o ubiquinol oxidase subunit II	K02297
410	BW25113_0433	5951.43	5486.38	3105.9	2106.41	1929.75	2519.94	-0.0114628	-0.00461635	0.00595587	-0.0100428	0.00317492	0.0126887	0.672745	0.657024	0.165199	0.554617	0.45389	ampG	regulates beta-lactamase synthesis	regulator; Drug/analog sensitivity	muropeptide transporter	K08218
411	BW25113_0434	4350.49	5116.57	3983.24	3528.32	5347.84	3932.16	-0.00159692	0.00668727	0.00384428	-0.000466056	-0.00787038	-0.0190345	0.218958	0.951523	0.668305	0.734714	0.924201	yajG	putative polymerase/proteinase	putative enzyme; Not classified	putative lipoprotein	K07286
412	BW25113_0435	400.948	403.429	590.826	1186.81	1470.72	1065.78	0.0123091	0.00812246	-0.00709667	0.0258851	0.000143908	0.00612496	0.919334	0.792602	0.0189383	0.287032	0.0684303	bolA	possible regulator of murein genes	putative regulator; Murein sacculus, peptidoglycan	stationary-phase morphogene, transcriptional repressor for mreB; also regulator for dacA, dacC, and ampC	K05527
413	BW25113_0436	76670.9	71236.3	19346.3	18783.1	17335.3	18889.5	-0.0177419	-0.00085259	-0.00225108	0.000607409	0.00169937	0.00598751	0.698322	0.356118	0.924711	0.88009	0.893361	tig	trigger factor; a molecular chaperone involved in cell division	factor; Cell division	peptidyl-prolyl cis/trans isomerase (trigger factor)	K03545
414	BW25113_0437	9975.17	10540.9	9551.56	9916.48	15817.2	11242.2	0.0014618	0.00821518	0.00316232	0.00681652	-0.00245624	0.00619754	0.602173	0.975974	0.87601	0.55399	0.618065	clpP	ATP-dependent proteolytic subunit of clpA-clpP serine protease, heat shock protein F21.5	enzyme; Degradation of proteins, peptides, glyco	proteolytic subunit of ClpA-ClpP and ClpX-ClpP ATP-dependent serine proteases	K01358
415	BW25113_0438	19944.6	19063.3	17140.9	17444.2	22353	17905.8	-0.000548033	0.00471852	0.000588073	0.00249615	0.00231424	0.00610506	0.855549	0.916779	0.934638	0.760937	0.924345	clpX	ATP-dependent specificity component of clpP serine protease, chaperone	enzyme; Degradation of proteins, peptides, glyco	ATPase and specificity subunit of ClpX-ClpP ATP-dependent serine protease	K03544
416	BW25113_0439	26495.4	24157.9	17545.9	18339.3	22383.6	17889.4	-0.00364782	0.00446723	-0.00131489	0.00228449	0.0043037	-0.0127511	0.604173	0.777228	0.855378	0.781281	0.989961	lon	DNA-binding, ATP-dependent protease La; heat shock K-protein	enzyme; Global regulatory functions	DNA-binding ATP-dependent protease La	K01338
417	BW25113_0440	11848.6	9584.04	3613.88	3667.11	2110.57	4118.14	-0.015299	-0.010798	-0.000418143	0.00422126	0.00831108	0.00058544	0.177644	0.42362	0.94519	0.506081	0.699997	hupB	DNA-binding protein HU-beta, NS1 (HU-1)	factor; Basic proteins - synthesis, modification	HU, DNA-binding transcriptional regulator, beta subunit	K03530
418	BW25113_0441	13097.1	12686	8628.54	7212.42	5696.51	6806.74	-0.00792691	-0.0046855	-0.000969123	-0.00935773	0.000919224	-0.0126882	0.930849	0.774592	0.51489	0.60339	0.39349	ppiD		putative factor; Not classified	periplasmic folding chaperone, has an inactive PPIase domain	K03770
419	BW25113_0442	323.897	325.847	447.572	430.536	266.14	375.62	0.00164816	-0.00855781	-0.00294399	-0.00765951	-0.000244417	0.00595718	0.92785	0.82735	0.920322	0.529192	0.567941	ybaV			putative competence-suppressing periplasmic helix-hairpin-helix DNA-binding protein	K02237
420	BW25113_0443	146.967	210.766	235.401	221.877	218.847	247.982	0.00347114	-0.00155287	0.00363422	6.77138e-05	-0.0176246	0.00626753	0.202601	0.754197	0.890873	0.921583	0.925834	fadM		enzyme; fatty acid degradation	long-chain acyl-CoA thioesterase III	K12500
421	BW25113_0444	1058.73	1040.9	1153	901.67	1282.48	925.374	4.00381e-05	0.0053002	0.00332289	-0.00850715	0.00150062	-0.000315792	0.994618	0.954166	0.409922	0.91238	0.44756	queC		enzyme; Queuosine biosynthesis	7-cyano-7-deazaguanine (preQ0) synthase; queuosine biosynthesis	K06920
422	BW25113_0445	499.401	435.756	1106.54	1337.87	2265.44	1768.7	0.015607	0.0082131	0.00716225	0.0169938	0.00823361	-0.00591659	0.587738	0.588101	0.501271	0.400779	0.13885	ybaE			putative ABC superfamily transporter periplasmic-binding protein
423	BW25113_0446	503.681	550.836	521.135	560.829	540.626	560.695	0.000480106	-0.000318446	-0.000655698	0.00284967	-0.00455784	-0.0186161	0.600994	0.982984	0.808374	0.980369	0.861965	cof			thiamine pyrimidine pyrophosphate hydrolase; HMP-PP phosphatase	K11938
424	BW25113_0447	773.358	839.185	2531.34	3383.86	6188.91	3219.21	0.0195162	0.0126697	-0.00041787	0.0107211	-0.00191298	0.012854	0.588046	0.421475	0.284109	0.29343	0.453576	ybaO	putative LRP-like transcriptional regulator	putative regulator; Not classified	putative DNA-binding transcriptional regulator	K05800
425	BW25113_0448	1812.11	1789.57	4970.53	3958.85	6793.52	3301.26	0.0120565	0.0100393	0.000459357	-0.0147781	0.00295712	-0.00605428	0.969244	0.491447	0.411108	0.718425	0.155016	mdlA			putative multidrug transporter subunit of ABC superfamily, ATP-binding component	K18889
426	BW25113_0449	1887.74	1674.49	1959.87	1008.36	885.588	999.222	-0.00587613	-0.0057514	0.00516721	-0.0283409	0.00637449	0.0120437	0.535117	0.980044	0.0212021	0.334752	0.0250361	mdlB			putative multidrug transporter subunit of ABC superfamily, ATP-binding component	K18890
427	BW25113_0450	77.0504	100.857	35.6199	7.55326	26.8922	120.344	-0.0143362	-0.00456806	0.0759149	0.0246084	-0.0147552	-0.00105372	0.48387	0.630018	0.129449	0.790754	0.0120115	glnK	nitrogen regulatory protein P-II 2	regulator; Central intermediary metabolism: Pool, multipurpose conversions	nitrogen assimilation regulatory protein for GlnL, GlnE, and AmtB	K04752
428	BW25113_0451	540.78	518.51	634.964	513.622	469.222	937.226	0.00170453	-0.00769956	0.015561	0.00906145	0.00184654	-0.00606693	0.921427	0.913866	0.50836	0.705922	0.235791	amtB	probable ammonium transporter	putative transport; Central intermediary metabolism: Pool, multipurpose conversions	ammonium transporter	K03320
429	BW25113_0452	931.739	909.009	1062.4	993.253	1278.77	1212.56	0.0026386	0.00283541	0.00573265	0.0038756	0.0015807	-0.00611459	0.983192	0.929154	0.831398	0.837452	0.706419	tesB		enzyme; Fatty acid and phosphatidic acid biosynthesis	acyl-CoA thioesterase 2	K10805
430	BW25113_0453	398.094	411.188	1439.51	1469.11	1262.08	1519.8	0.0160518	-0.00393081	0.0027146	-0.000329224	-3.96727e-05	-0.00535588	0.825068	0.386046	0.932339	0.860562	0.900423	ybaY	glycoprotein/polysaccharide metabolism	phenotype; Not classified	outer membrane lipoprotein	K09914
431	BW25113_0454	261.115	240.506	665.164	575.936	523.934	761.268	0.0115765	-0.00541619	0.00913426	0.00100872	0.00520283	0.0131019	0.823057	0.527397	0.653819	0.76292	0.707991	ybaZ			excision repair protein, alkyltransferase-like protein ATL	K07443
432	BW25113_0455	386.679	363.345	30.1995	0	13.9098	26.4393	-0.0473506	0.00954046	0.101667	-0.0306421	0.00170258	0.00601545	0.861406	0.112188	0.00878391	0.495027	0.856726	ffs	4.5S RNA; component of ribonucleoprotein particle; works with the Ffh protein; adjusted endpoints to reflect the mature 4.5S RNA (114 nt)	2.2.6 information transfer; RNA related; rRNA, stable RNA -!- 2.3.2 information transfer; protein related; translation -!- 7.1 location of gene products; cytoplasm -!- component of Signal Recognition Particle (SRP) with the Ffh protein; involved in co-translational targeting of proteins to membranes -!- RNA; Ribosomal and stable RNAs	4.5S sRNA component of Signal Recognition Particle (SRP)
433	BW25113_0456	686.319	649.108	295.8	218.1	271.704	340.064	-0.0113821	-0.000273493	0.0113994	0.00269174	0.00167231	-0.0157379	0.858081	0.570649	0.412315	0.909071	0.721956	ybaA			DUF1428 family protein
434	BW25113_0457	1465.38	1409.42	1411.63	1408.68	1384.48	1533.48	-5.94656e-05	-0.00101723	0.00187077	0.00252326	0.00182109	0.0187673	0.910766	0.979703	0.995387	0.967837	0.82683	ylaB			putative membrane-anchored cyclic-di-GMP phosphodiesterase
435	BW25113_0458	4132.19	3784.74	6978.41	5902.87	5307.04	7891.66	0.00610404	-0.00557575	0.0088102	0.000908765	0.00489916	-0.018329	0.648116	0.718928	0.545165	0.727005	0.71702	ylaC			DUF1449 family inner membrane protein
436	BW25113_0459	1426.86	1453.38	1088.73	1082.95	1144.31	1355.7	-0.00276818	-0.00056792	0.00471723	0.00715828	-0.00144369	0.018699	0.8233	0.853206	0.99953	0.966837	0.508157	maa		putative enzyme; Not classified	maltose O-acetyltransferase	K00661
437	BW25113_0460	2706.75	2733.49	2622.71	3875.77	4966.71	4525.67	0.00475571	0.00545868	0.000649767	0.0217807	-0.000637434	-0.00676153	0.851199	0.982673	0.150266	0.452952	0.0772973	hha	haemolysin expression modulating protein	regulator; Proteins - translation and modification	modulator of gene expression, with H-NS	K05839
438	BW25113_0461	2248.73	2278.34	2524.37	4175.06	4605.06	4872.12	0.00722576	0.00303292	-0.000252397	0.0258041	-0.000831299	0.000252518	0.838032	0.937145	0.0647332	0.480176	0.0327204	tomB			Hha toxicity attenuator; conjugation-related protein	K19162
439	BW25113_0462	28766.9	26471.2	7332.29	6025.61	1800.85	7336.44	-0.0225333	-0.0248733	0.00169829	-0.00387362	0.000867333	-0.0124005	0.650185	0.359566	0.476093	0.0971138	0.959701	acrB	acridine efflux pump	transport; Drug/analog sensitivity	multidrug efflux system protein	K18138
440	BW25113_0463	10361.9	10604.2	5309.69	4355.4	3698.14	4710.75	-0.0110204	-0.00427556	0.00189515	-0.00545209	-0.00224033	-0.00659318	0.766249	0.64799	0.474662	0.649235	0.64903	acrA	acridine efflux pump	transport; Drug/analog sensitivity	multidrug efflux system	K03585
441	BW25113_0464	1033.05	1242.61	1023.69	883.731	1732.23	1207.09	0.000519233	0.00984078	0.0092084	0.00532165	-0.00877113	-0.0123844	0.237753	1	0.629492	0.539237	0.629708	acrR	acrAB operon repressor	regulator; Drug/analog sensitivity	transcriptional repressor	K03577
442	BW25113_0465	4497.46	4076.97	3164.75	2991.09	2208.87	2209.96	-0.0064098	-0.00350713	-0.0074717	-0.0119699	0.00442451	0.0125978	0.597135	0.809439	0.850008	0.651545	0.212686	mscK	mechanosensitive channel protein		mechanosensitive channel protein, intermediate conductance, K+ regulated	K05802
443	BW25113_0466	107.014	100.857	123.121	109.522	82.5312	115.786	0.000191278	-0.00657871	0.0020682	-0.0041821	0.00289448	-0.00597572	0.941357	0.931403	0.816361	0.646523	0.863552	ybaM			DUF2496 family protein
444	BW25113_0467	325.324	359.466	516.489	392.769	396.892	434.88	0.00290713	-0.00219835	0.00535861	-0.00894497	-0.0043014	-6.77174e-05	0.617681	0.754296	0.40789	0.74184	0.568559	priC		factor; DNA - replication, repair, restriction/modification	primosomal replication protein N''	K04067
445	BW25113_0468	860.396	724.104	687.62	713.783	1015.41	642.748	-0.000516304	0.00784589	-0.00243632	-0.000201566	0.00886055	0.0184161	0.411908	0.878622	0.893921	0.65316	0.796214	ybaN	putative gene 58	orf; Not classified	DUF454 family inner membrane protein	K09790
446	BW25113_0469	6620.63	6545.38	2919.29	3043.02	3240.97	2548.2	-0.0103257	0.00336947	-0.00577009	-0.00238451	-0.000372234	-0.0131541	0.957006	0.577482	0.868018	0.913467	0.613632	apt		enzyme; Salvage of nucleosides and nucleotides	adenine phosphoribosyltransferase	K00759
447	BW25113_0470	10590.2	10362.4	11082.4	7809.12	9022.79	6510.44	-0.00282481	0.00248011	-0.000938842	-0.0197571	0.00169815	0.0121547	0.987997	0.975364	0.1977	0.789547	0.0655239	dnaX	DNA polymerase III, tau and gamma subunits; DNA elongation factor III	enzyme; DNA - replication, repair, restriction/modification	DNA polymerase III/DNA elongation factor III, tau and gamma subunits	K02343
448	BW25113_0471	4899.84	4882.53	2275.8	1657.94	1168.42	1857.13	-0.0138346	-0.00866353	0.00320176	-0.00973431	-0.00119983	-0.00710945	0.915352	0.601572	0.264605	0.4145	0.468769	ybaB		factor; DNA - replication, repair, restriction/modification	DNA-binding protein, putative nucleoid-associated protein	K09747
449	BW25113_0472	8986.36	8142.29	3677.37	3233.74	1722.03	2957.55	-0.0145603	-0.0114837	-0.00355465	-0.00869943	0.00317447	0.00584796	0.582333	0.543907	0.649801	0.354605	0.43509	recR	recombination and repair	putative enzyme; DNA - replication, repair, restriction/modification	gap repair protein	K06187
450	BW25113_0473	11116.7	10138.8	14450.1	16784.3	15509.4	17645.9	0.00531212	-0.0014149	0.000326646	0.0072224	0.00479513	-0.00559315	0.611577	0.856946	0.563416	0.94568	0.532357	htpG	chaperone Hsp90, heat shock protein C 62.5	factor; Chaperones	protein refolding molecular co-chaperone Hsp90, Hsp70-dependent; heat-shock protein; ATPase	K04079
451	BW25113_0474	6124.08	6109.63	10228.3	10123.3	11319.8	7671.94	0.00603619	0.00396517	-0.0050833	-0.00925687	0.00121732	0.00623635	0.907703	0.724513	0.98242	0.916157	0.305806	adk	adenylate kinase activity; pleiotropic effects on glycerol-3-phosphate acyltransferase activity	enzyme; Purine ribonucleotide biosynthesis	adenylate kinase	K00939
452	BW25113_0475	846.128	786.17	890.498	822.361	1658.97	727.536	0.00237573	0.0140025	-0.000883612	-0.00499536	0.00472893	0.00598054	0.774838	0.97307	0.802527	0.466817	0.488982	hemH	ferrochelatase: final enzyme of heme biosynthesis	enzyme; Biosynthesis of cofactors, carriers: Heme, porphyrin	ferrochelatase	K01772
453	BW25113_0476	316.763	328.433	425.116	423.927	446.967	563.43	0.0045554	-0.00144222	0.00708177	0.00830946	-0.00160349	-0.00640932	0.827091	0.843015	1	0.967994	0.415972	aes		orf; Not classified	acetyl esterase	K01066
454	BW25113_0477	3039.21	2937.79	3348.27	3838	5141.05	2439.71	0.00246121	0.00981394	-0.0107369	-0.00738831	0.00249538	-0.00658364	0.926578	0.947335	0.606126	0.616817	0.268315	gsk	inosine-guanosine kinase	enzyme; Salvage of nucleosides and nucleotides	inosine/guanosine kinase	K00892
455	BW25113_0478	6313.85	6104.46	3870.18	3639.73	3390.27	3897.51	-0.00671305	-0.00190169	0.001061	7.73136e-07	0.00091233	0.0124218	0.923039	0.737445	0.834723	0.858893	0.97756	ybaL	putative transport protein	putative transport; Not classified	inner membrane putative NAD(P)-binding transporter	K03455
456	BW25113_0479	756.236	699.536	781.316	831.802	1046.01	718.419	0.00188216	0.00581293	-0.00336826	-0.0011866	0.00433064	-0.0126105	0.763027	0.983292	0.825363	0.739631	0.754223	fsr	fosmidomycin resistance protein	putative transport; Not classified	putative fosmidomycin efflux system protein	K08223
457	BW25113_0480	1315.56	1339.59	2004.01	2312.24	1715.54	2872.76	0.0063321	-0.00704265	0.00404959	0.011117	-0.000936416	-0.00576734	0.82728	0.773087	0.596808	0.837584	0.252741	ushA	UDP-sugar hydrolase (5'-nucleotidase)	enzyme; Central intermediary metabolism: Sugar-nucleotide biosynthesis, conversions	bifunctional UDP-sugar hydrolase/5'-nucleotidase	K11751
458	BW25113_0481	452.314	487.477	538.945	519.286	594.41	580.752	0.00220849	0.00144827	0.00333253	0.0019948	-0.00345903	-0.0125524	0.66317	0.906221	0.921246	0.921806	0.857671	ybaK			Cys-tRNA(Pro)/Cys-tRNA(Cys) deacylase	K03976
459	BW25113_0482	948.862	830.134	935.411	999.862	1563.46	871.584	0.00245117	0.00994677	-0.0029005	4.72251e-06	0.00731406	-0.00658468	0.531061	1	0.811096	0.549253	0.783676	ybaP	putative ligase		TraB family protein	K09973
460	BW25113_0483	627.818	640.056	199.007	191.664	278.195	279.891	-0.0127944	0.00473453	0.00735591	0.0126547	-0.00248378	-0.00377486	0.85028	0.443198	0.940762	0.709542	0.364942	ybaQ			putative DNA-binding transcriptional regulator	K21498
461	BW25113_0484	1332.69	1031.85	6760.82	7684.5	3489.49	8349.34	0.0212223	-0.0164383	0.00274282	0.0034412	0.0141675	-0.0112596	0.168565	0.276499	0.622502	0.416463	0.509413	copA		putative enzyme; Not classified	copper transporter	K17686
462	BW25113_0485	62.7818	54.3078	6952.86	13003.9	13445.2	12246.8	0.0674252	0.000946311	0.00234049	0.0180413	0.0136521	-0.0158268	0.827901	0.0073929	0.0194072	0.437496	0.0639965	glsA	putative glutaminase	enzyme; l-glutamine catabolism	glutaminase 1	K01425
463	BW25113_0486	129.844	155.165	7231.62	10032.6	7323.95	9294.77	0.0523538	-0.00642804	0.00239743	0.00482501	-0.00382992	-0.0072841	0.555384	0.0172345	0.21691	0.998294	0.426644	ybaT	putative amino acid/amine transport protein	putative transport; Not classified	putative amino acid transporter
464	BW25113_0487	423.777	421.532	2958	3790.79	3394.91	3574.77	0.0268553	-0.00174356	5.25252e-05	0.0055813	0.00277765	-0.0116198	0.959751	0.199382	0.356503	0.881614	0.561366	cueR		putative transport; Not classified	copper-responsive regulon transcriptional regulator	K19591
465	BW25113_0488	604.988	610.316	2196.05	2124.35	3266.94	2482.56	0.0180921	0.00601153	0.00685761	0.00290565	0.00173647	-0.0109874	0.894539	0.383721	0.918465	0.644228	0.722688	ybbJ			inner membrane protein that stimulates the ftsH htpX mutant suppressor activity of QmcA	K07340
466	BW25113_0489	704.869	775.826	1904.12	2777.71	4355.61	2888.26	0.0175744	0.00956387	0.00027976	0.0168683	-0.00320625	0.0125122	0.543974	0.499003	0.169277	0.330881	0.183571	qmcA	putative protease	putative enzyme; Not classified	PHB domain membrane-anchored putative protease
467	BW25113_0490	224.017	232.748	264.826	330.455	379.273	299.949	0.00429876	0.00440892	-0.00350633	0.00643083	-0.00159045	0.000140367	0.845418	0.912559	0.524069	0.685461	0.759455	fetA	putative ATP-binding component of a transport system	transport; Transport of small molecules: Cations	iron exporter, ATP-binding subunit, ABC transporter FetAB subunit; peroxide resistance protein	K02068
468	BW25113_0491	485.132	418.946	475.449	490.018	423.784	411.176	-6.60967e-05	-0.00131306	-0.00440342	-0.00442968	0.00735315	0.0186867	0.558425	0.99007	0.918356	0.878779	0.628019	fetB	putative metal resistance protein	transport; Transport of small molecules: Cations	iron exporter permease subunit, ABC transporter FetAB; peroxide resistance protein	K02069
469	BW25113_0492	3276.07	2871.85	3788.88	4080.65	3670.32	3635.85	0.00271756	-0.000925429	-0.0030437	-0.000879449	0.00679315	0.00630488	0.461755	0.920717	0.773367	0.955408	0.849274	ybbN	putative thioredoxin-like protein	putative enzyme; Not classified	DnaK co-chaperone, thioredoxin-like protein	K05838
470	BW25113_0493	1515.32	1711.99	1203.33	1156.59	867.969	1281.85	-0.0047976	-0.00630883	0.00170489	0.000883079	-0.00687634	0.00646079	0.387661	0.8746	0.904676	0.682094	0.878309	ybbO		putative enzyme; Not classified	putative oxidoreductase
471	BW25113_0494	1005.94	1155.98	1321.81	1391.69	992.229	1487.89	0.00217466	-0.00688939	0.000980638	0.00273665	-0.00710825	-0.0120587	0.364549	0.852057	0.846513	0.717225	0.73767	tesA	acyl-CoA thioesterase I; also functions as protease I	enzyme; Fatty acid and phosphatidic acid biosynthesis	multifunctional acyl-CoA thioesterase 1; protease I; lysophospholipase L1	K10804
472	BW25113_0495	619.257	621.954	941.605	946.99	506.315	879.789	0.0030171	-0.0116964	-0.00193332	-0.00444818	-0.000271887	-0.00593221	0.911762	0.775063	0.975193	0.449663	0.79042	ybbA	putative ATP-binding component of a transport system	putative transport; Not classified	putative ABC superfamily transporter ATP-binding subunit	K02003
473	BW25113_0496	950.288	914.181	1023.69	1081.06	230.902	974.606	-0.00390098	-0.0286484	-0.00507006	-0.00557948	0.000385286	-0.0155498	0.920327	0.960219	0.841872	0.0835637	0.8363	ybbP	putative oxidoreductase	putative enzyme; Not classified	putative ABC transporter permease	K02004
474	BW25113_0497	366.703	413.774	384.85	443.754	446.039	439.439	0.00127078	0.000905581	-0.00136342	0.00552316	-0.00610403	-0.00609539	0.537464	0.975758	0.658959	0.875884	0.727838	rhsD	rhsD protein in rhs element	orf; Transposon-related functions	Rhs family putative polymorphic toxin
475	BW25113_0498	38.5252	51.7217	30.9739	28.3247	104.787	43.7615	0.000289194	0.0215474	0.012081	0.0136056	-0.0140441	-0.00695041	0.595623	0.907643	0.943994	0.20507	0.601454	ybbC			putative immunity protein
476	BW25113_0499	109.868	109.909	48.0095	64.2027	203.082	68.3774	-0.00354598	0.0235988	-0.000660197	0.0185899	-0.000122398	0.00277396	0.983356	0.596315	0.638557	0.117477	0.519216	rhsH	pseudogene, Rhs familly protein
477	BW25113_0501	24.2566	20.6887	10.0665	27.3806	50.0751	20.9691	0.00099591	0.0191029	-0.0148113	0.0366158	0.00710178	-0.00399615	0.915978	0.646058	0.344816	0.147437	0.446307	ybbD	pseudogene
478	BW25113_0502	178.357	191.37	325.226	289.856	421.002	346.445	0.00793383	0.00482867	0.00664134	0.000911376	-0.00237972	-0.000416221	0.773937	0.686938	0.755959	0.774122	0.893956	ylbG	pseudogene, DNA-binding transcriptional regulator homology
479	BW25113_0503	640.66	659.452	1746.93	1610.73	2129.12	1007.43	0.0114143	0.00805798	-0.00771243	-0.0182526	0.000727946	-0.00619219	0.810326	0.495222	0.786361	0.825015	0.0656218	mnmH	putative capsule anchoring protein	enzyme; tRNA modification	tRNA 2-selenouridine synthase, selenophosphate-dependent	K06917
480	BW25113_0504	22.8298	27.1539	88.2755	102.913	111.278	79.3178	0.0172608	0.0035211	-0.00465297	-0.00324885	-0.00663439	-0.00284193	0.846315	0.404513	0.75857	0.813657	0.801392	allS	putative transcriptional regulator LYSR-type	regulator; Purine nitrogen catabolism	allD operon transcriptional activator	K10972
481	BW25113_0505	62.7818	67.2382	107.634	119.908	110.351	109.404	0.00699347	-0.000660556	-0.00214223	0.000685872	-0.0027836	0.000393308	0.881199	0.730366	0.818105	0.99771	1	allA		enzyme; Purine nitrogen catabolism	ureidoglycolate lyase, releasing urea	K01483
482	BW25113_0506	1324.13	1152.1	2921.61	3144.04	2607.62	2848.15	0.0108053	-0.00305559	-0.00159301	-0.00152152	0.00797402	0.000222162	0.483723	0.588419	0.777534	0.876855	0.891519	allR		regulator; Purine nitrogen catabolism	transcriptional repressor of all and gcl operons; glyoxylate-induced	K10973
483	BW25113_0507	67.0624	64.6522	125.444	135.959	131.679	158.636	0.00941375	-0.00189182	0.00396875	0.00713695	0.00250815	0.0063848	1	0.685794	0.857317	0.974974	0.585929	gcl		enzyme; Central intermediary metabolism: Pool, multipurpose conversions	glyoxylate carboligase	K01608
484	BW25113_0508	9.98802	14.2235	15.4869	17.939	50.0751	20.0574	0.00874976	0.0194602	0.00354063	0.0118188	-0.0162724	0.00191751	0.804377	0.856438	0.923692	0.272669	0.807836	hyi		phenotype; Not classified	hydroxypyruvate isomerase	K01816
485	BW25113_0509	18.5492	25.8609	22.456	11.3299	8.34585	14.5872	-0.00675961	-0.011165	0.0109969	-0.0221256	-0.0166636	-0.00344092	0.702917	0.939333	0.554806	0.436576	0.614516	glxR		putative enzyme; Not classified	tartronate semialdehyde reductase, NADH-dependent	K00042
486	BW25113_0511	15.6955	15.5165	12.3895	15.1065	21.3283	20.0574	0.00106464	0.00548472	0.00492463	0.0182706	0.000262634	0.00346589	1	0.931335	0.903549	0.679461	0.623732	ybbW		putative transport; Transport of small molecules: Carbohydrates, organic acids, alcohols	putative allantoin transporter	K10975
487	BW25113_0512	35.6715	50.4287	86.7268	123.685	98.2956	105.757	0.0114912	-0.00183723	-0.0053923	0.00794089	-0.0165725	0.00934087	0.542053	0.577761	0.454254	0.909084	0.685885	allB		enzyme; Purine nitrogen catabolism	allantoinase	K01466
488	BW25113_0513	42.8058	46.5496	137.059	118.964	165.062	135.843	0.0145058	0.00381649	0.00677976	-0.00249196	-0.00226075	0.00603864	0.891869	0.455292	0.766385	0.847896	0.962967	ybbY		putative transport; Not classified	putative uracil/xanthine transporter
489	BW25113_0514	55.6475	58.1869	94.4703	121.796	111.278	82.0529	0.0075373	0.00232441	-0.0102341	-0.00248506	-0.00141713	0.000248138	0.93301	0.737666	0.589446	0.873098	0.738888	glxK			glycerate kinase II	K00865
490	BW25113_0515	214.029	199.129	108.409	88.7508	100.15	148.607	-0.00829187	-0.0023507	0.012313	0.0087228	0.00249055	-0.00501647	0.866905	0.652822	0.696989	0.922658	0.46437	allE		enzyme; Purine nitrogen catabolism	S-ureidoglycine aminohydrolase	K14977
491	BW25113_0516	205.468	205.594	157.967	174.669	121.479	219.719	-0.00293264	-0.00814506	0.00332682	0.010466	-0.00107258	-0.00644524	0.961154	0.862431	0.805376	0.754927	0.402274	allC		enzyme; Purine nitrogen catabolism	allantoate amidohydrolase	K02083
492	BW25113_0517	44.2326	32.3261	70.4655	73.6443	25.0376	61.0838	0.00408913	-0.019515	-0.00525337	-0.00756164	0.0154193	0.00690673	0.654694	0.774899	0.945767	0.289278	0.762358	allD		enzyme; Purine nitrogen catabolism	ureidoglycolate dehydrogenase	K00073
493	BW25113_0518	15.6955	33.6191	15.4869	25.4922	12.0551	37.3796	-0.0014113	-0.0145851	0.00293687	0.0298454	-0.0399735	-0.00629723	0.324257	1	0.627229	0.867916	0.227788	fdrA	involved in protein transport; multicopy suppressor of dominant negative ftsH mutants	transport; Protein, peptide secretion	putative NAD(P)-binding acyl-CoA synthetase	K02381
494	BW25113_0520	25.6835	49.1356	42.5891	88.7508	26.8922	57.437	0.00430499	-0.0158758	-0.0172256	0.0127251	-0.0334587	0.00700085	0.287263	0.77201	0.199199	0.652075	0.61369	ylbF	putative carboxylase	putative enzyme; Purine nitrogen catabolism	putative anaerobic allantoin catabolic oxamate carbamoyltransferase; DUF2877 family protein
495	BW25113_0521	141.259	146.114	106.86	93.4716	46.3659	139.49	-0.00633969	-0.0171156	0.00853843	0.00491607	-0.00315843	0.000595643	0.890353	0.856698	0.800034	0.360636	0.546323	ybcF	putative carbamate kinase	putative enzyme; Purine nitrogen catabolism	putative carbonate kinase	K00926
496	BW25113_0522	1559.56	1565.88	1494.49	1656.05	440.476	1835.25	-0.00380976	-0.0257426	-0.000676487	0.00351859	-0.00190508	-0.0130142	0.889884	0.9768	0.706386	0.147808	0.532705	purK	phosphoribosylaminoimidazole carboxylase = AIR carboxylase, CO(2)-fixing subunit	enzyme; Purine ribonucleotide biosynthesis	N5-carboxyaminoimidazole ribonucleotide synthase	K01589
497	BW25113_0523	1030.19	1082.28	1155.32	937.548	492.405	1355.7	-0.00203765	-0.0163855	0.00924309	0.000456953	-0.00325132	-0.0121878	0.698167	0.938136	0.484694	0.304015	0.639107	purE	phosphoribosylaminoimidazole carboxylase = AIR carboxylase, catalytic subunit	enzyme; Purine ribonucleotide biosynthesis	N5-carboxyaminoimidazole ribonucleotide mutase	K01588
498	BW25113_0524	3491.53	3558.45	1671.04	1263.28	1371.5	1497.01	-0.0115608	-0.000634549	0.00489883	-0.00523595	-0.00188226	-0.00632553	0.800039	0.615821	0.33377	0.798357	0.68048	lpxH			UDP-2,3-diacylglucosamine pyrophosphohydrolase	K03269
499	BW25113_0525	7382.57	8116.43	4786.24	4674.52	4211.87	5472.02	-0.00627041	-0.00303258	0.00274584	0.00405411	-0.00563762	0.00638076	0.42897	0.76633	0.943798	0.863129	0.690735	ppiB		enzyme; Proteins - translation and modification	peptidyl-prolyl cis-trans isomerase B (rotamase B)	K03768
500	BW25113_0526	3659.89	3610.18	3172.5	3070.4	3218.72	2374.06	-0.00268432	0.00288711	-0.00574935	-0.00887419	0.000789833	0.0120581	0.971238	0.921673	0.918307	1	0.308881	cysS	cysteine tRNA synthetase	enzyme; Aminoacyl tRNA synthetases, tRNA modification	cysteinyl-tRNA synthetase	K01883
501	BW25113_0527	378.118	417.653	329.097	216.212	196.591	230.66	-0.00673095	-0.00424232	0.00443702	-0.0156726	-0.00512549	-0.0160001	0.600309	0.926152	0.249303	0.536393	0.289649	ybcI			DUF457 family inner membrane protein	K07038
502	BW25113_0528	1182.87	1062.88	1252.89	976.259	1407.67	897.112	-7.2933e-05	0.00639498	0.000870573	-0.0119069	0.0061208	-0.0065639	0.616212	0.969307	0.399533	0.902661	0.258933	ybcJ			ribosome-associated protein; putative RNA-binding protein	K14761
503	BW25113_0529	4418.98	4207.56	6724.42	5826.39	7846.03	4942.32	0.00478948	0.00602709	-0.00128816	-0.0106531	0.00363364	0.0119857	0.84356	0.772996	0.606139	0.865556	0.276266	folD	5,10-methylene-tetrahydrofolate dehydrogenase; 5,10-methylene-tetrahydrofolate cyclohydrolase	enzyme; Biosynthesis of cofactors, carriers: Folic acid	bifunctional 5,10-methylene-tetrahydrofolate dehydrogenase/ 5,10-methylene-tetrahydrofolate cyclohydrolase	K01491
504	BW25113_0530	14.2686	10.3443	6.96912	17.939	16.6917	6.38189	-0.0010892	0.0117639	-0.0324226	0.00875526	0.0154905	-0.00500298	0.853025	0.75256	0.48316	0.545297	1	sfmA	putative fimbrial-like protein	putative structural component; Surface structures	FimA homolog	K07352
505	BW25113_0531	19.976	9.0513	5.42043	5.66494	14.8371	4.55849	-0.00863736	0.0208824	-0.00569499	0.000247655	0.0393936	-0.00141314	0.484888	0.525211	1	0.510946	0.990933	sfmC	putative chaperone	putative factor; Surface structures	putative periplasmic pilus chaperone	K07353
506	BW25113_0532	102.734	95.6852	111.506	126.517	300.451	68.3774	0.0038895	0.0220533	-0.0134376	-0.0110204	0.00514285	-0.00333666	0.91853	0.962849	0.783336	0.263299	0.261989	sfmD	putative outer membrane protein, export function	membrane; Outer membrane constituents	putative outer membrane export usher protein	K07354
507	BW25113_0533	4.28058	9.0513	4.64608	1.88831	14.8371	8.20529	-0.00109527	0.0238788	0.0436399	0.0130027	-0.0361367	0.00499589	0.711364	1	0.835181	0.454538	0.756353	sfmH	involved in fimbrial asembly	putative structural component; Surface structures	FimA homolog	K07356
508	BW25113_0534	14.2686	6.46522	6.96912	4.72079	6.49122	3.64679	-0.00778025	0.0063192	-0.00300572	-0.0217837	0.0397971	0.000977535	0.583773	0.75256	0.903168	1	0.744549	sfmF	putative fimbrial-like protein	putative structural component; Surface structures	FimA homolog	K07355
509	BW25113_0535	29.964	32.3261	7.74346	8.49741	34.3107	24.6159	-0.00886852	0.0197376	0.0230317	0.0423055	-0.00516329	-0.00758953	0.935664	0.468058	1	0.213953	0.214643	sfmZ	fimbrial Z protein; probable signal transducer	putative regulator; Surface structures	response regulator family protein	K07688
510	BW25113_0536	205.468	183.612	78.9833	42.4871	204.01	82.0529	-0.0103367	0.0224599	0.0207839	0.000298097	0.00589507	0.00126338	0.760018	0.53044	0.302662	0.292514	0.978763	argU	anticodon: UCU		tRNA-Arg
511	BW25113_0537	1700.82	1589.15	800.674	717.559	1110.93	899.847	-0.00813272	0.00652604	0.00537381	0.00470579	0.00272818	0.0120787	0.769197	0.608817	0.729261	0.707397	0.748216	intD	prophage DLP12 integrase	IS, phage, Tn; Phage or Prophage Related	DLP12 prophage; putative phage integrase
512	BW25113_0539	44.2326	73.7035	23.2304	32.1013	76.9673	38.2913	-0.00468043	0.0176912	0.00123304	0.0220805	-0.0260641	-0.00328958	0.285212	0.705542	0.716116	0.22991	0.474335	exoD	pseudogene, DLP12 prophage; phage-type exonuclease family;Phage or Prophage Related
513	BW25113_0540	9.98802	9.0513	154.869	109.522	207.719	146.783	0.0353846	0.00639349	0.0156027	-0.00725116	0.00950084	0.00447364	1	0.106246	0.441333	0.749225	0.869091	insE1		IS, phage, Tn; Transposon-related functions; extrachromosomal; transposon related	IS3 transposase A	K07483
514	BW25113_0541	44.2326	40.0843	948.574	654.301	366.29	629.072	0.0340786	-0.0147466	0.00694518	-0.0225112	0.00889478	0.0112008	0.93211	0.0583774	0.222246	0.255077	0.176435	insF1		IS, phage, Tn; Transposon-related functions; extrachromosomal; transposon related	IS3 transposase B	K07497
515	BW25113_0542	88.4653	94.3921	74.3373	52.8728	119.624	92.9933	-0.00151837	0.0096805	0.0165249	0.00568326	-0.0028934	0.000116529	0.856857	0.915821	0.569988	0.611024	0.657772	renD	pseudogene, DLP12 prophage;Phage or Prophage Related
516	BW25113_0543	288.226	244.385	171.131	176.557	370.927	164.106	-0.00299123	0.0152593	-0.00160529	0.00207325	0.00847956	-0.0101248	0.576184	0.727498	0.938881	0.377059	0.889502	emrE	methylviologen resistance	transport; Drug/analog sensitivity; Phage or Prophage Related	DLP12 prophage; multidrug resistance protein	K03297
517	BW25113_0544	25.6835	49.1356	16.2613	12.274	51.9298	14.5872	-0.00723864	0.0256429	0.00725145	-0.00185499	-0.0317684	-0.00547394	0.287263	0.812337	0.850645	0.274011	0.935949	ybcK		Phage or Prophage Related	DLP12 prophage; putative recombinase
518	BW25113_0545	67.0624	58.1869	50.3325	98.1923	90.8771	74.7593	0.00279539	0.00405431	-0.0122172	0.0197468	0.00651233	0.00961912	0.825122	0.86211	0.218536	0.537304	0.45502	ybcL		Phage or Prophage Related	inactive polymorphonuclear leukocyte migration suppressor; DLP12 prophage; secreted protein, UPF0098 family
519	BW25113_0546	159.808	138.356	298.123	456.972	463.659	497.787	0.0134679	0.00118019	-0.000291343	0.0196769	0.00783743	0.0154253	0.711708	0.676425	0.199525	0.614066	0.13765	ybcM	putative ARAC-type regulatory protein	Phage or Prophage Related	DLP12 prophage; putative DNA-binding transcriptional regulator
520	BW25113_0547	19.976	27.1539	12.3895	19.8273	42.6566	31.9095	0.000722755	0.013709	0.00708931	0.0368946	-0.0160229	-0.00736734	0.715876	0.817496	0.694307	0.265903	0.233533	ybcN		Phage or Prophage Related	DLP12 prophage; uncharacterized protein
521	BW25113_0548	7.1343	12.9304	9.29216	4.72079	0.927317	14.5872	-0.00906601	-0.0419717	0.0288151	0.000941759	-0.0319888	0.00148227	0.685869	0.957118	0.75459	0.327312	0.708963	ninE	similar to phage 82 and lambda proteins	Phage or Prophage Related	DLP12 prophage; conserved protein
522	BW25113_0549	8.56116	10.3443	10.8409	4.72079	11.1278	10.0287	-0.00123023	0.0063683	0.0255676	-0.00948807	-0.0084187	-0.00502522	0.957348	0.956929	0.66683	1	0.990895	ybcO		Phage or Prophage Related	DLP12 prophage; uncharacterized protein
523	BW25113_0550	11.4149	11.6374	12.3895	3.77663	10.2005	13.6755	-0.00362298	0.00300084	0.0406201	-0.00736321	-0.000154908	0.00261046	1	1	0.518635	0.918165	0.984058	rusA	endodeoxyribonuclease RUS (Holliday junction resolvase)	enzyme; Degradation of DNA; Phage or Prophage Related	DLP12 prophage; endonuclease RUS	K01160
524	BW25113_0551	27.1103	15.5165	20.9074	11.3299	36.1654	16.4106	-0.000818846	0.0162296	0.0151094	-0.0101135	0.0291678	-0.00747245	0.54397	0.898317	0.610031	0.625178	0.788031	quuD		Phage or Prophage Related	DLP12 prophage; putative antitermination protein
525	BW25113_0552	214.029	156.458	529.653	1052.74	114.06	847.88	0.0121122	-0.0384223	-0.0121686	0.0143112	0.0143745	-0.00624923	0.31937	0.541253	0.0223924	0.0790207	0.153033	insH1		IS, phage, Tn; Transposon-related functions; extrachromosomal; transposon related	IS5 transposase and trans-activator	K07481
526	BW25113_0553	1699.39	1024.09	3980.14	7900.71	695.488	6714.66	0.0120511	-0.04292	-0.011249	0.015452	0.023772	0.0155895	0.00376871	0.560707	0.011224	0.0435819	0.0889904	nmpC	DLP12 prophage; truncated outer membrane porin (pseudogene);IS, phage, Tn; Phage or Prophage Related; outer membrane porin protein; locus of qsr prophage
527	BW25113_0554	54.2207	54.3078	41.0404	57.5936	71.4034	47.4083	-4.12931e-05	0.00752083	-0.00736345	0.00919315	-0.000266317	-0.00603831	1	0.87038	0.604518	0.575056	0.842315	essD		Phage or Prophage Related	DLP12 prophage; putative phage lysis protein
528	BW25113_0555	102.734	108.616	52.6556	61.3702	81.6039	64.7306	-0.00624251	0.00627461	-0.000860784	0.0097363	-0.00357228	0.00315511	0.863197	0.669309	0.809391	0.65365	0.723757	rrrD	bacteriophage lambda lysozyme homolog	Phage or Prophage Related	DLP12 prophage; putative lysozyme	K01185
529	BW25113_0556	204.041	228.869	93.6959	83.0858	58.421	95.7284	-0.0126845	-0.00790093	0.00213623	-0.000735825	-0.0073414	0.00276444	0.636348	0.608035	0.831774	0.600208	1	rzpD	bacteriophage lambda endopeptidase homolog; completely contained in another CDS	Phage or Prophage Related	DLP12 prophage; putative murein endopeptidase	K14744
530	BW25113_0557	279.664	312.916	87.5012	92.5274	48.2205	127.638	-0.0163208	-0.0139821	0.00360369	0.0117233	-0.00835847	-0.00984041	0.599467	0.44463	0.91838	0.515816	0.398032	borD	bacteriophage lambda Bor protein homolog	Phage or Prophage Related	DLP12 prophage; putative lipoprotein
531	BW25113_0558	12.8417	15.5165	1.54869	7.55326	13.9098	3.64679	-0.0125666	0.0267802	-0.0325374	0.0483772	-0.0121691	-0.00163987	0.906685	0.412742	0.569749	0.229461	0.833514	ybcV	putative an envelop protein	Phage or Prophage Related	DLP12 prophage; uncharacterized protein
532	BW25113_0559	37.0983	31.033	44.9121	71.7559	93.659	37.3796	0.00720279	0.0123776	-0.0177484	0.000235843	0.00987423	0.000278676	0.845149	0.919265	0.435889	0.441532	0.75284	ybcW		Phage or Prophage Related	DLP12 prophage; uncharacterized protein
533	BW25113_0560	41.3789	41.3774	36.3943	49.0962	61.2029	49.2317	0.00211275	0.00575807	-0.00227551	0.0133878	-0.000116153	-0.00619387	1	0.950077	0.671433	0.607455	0.632923	nohD	bacteriophage DNA packaging protein	Phage or Prophage Related	DLP12 prophage; DNA packaging protein	K22014
534	BW25113_0561	32.8178	46.5496	36.3943	27.3806	42.6566	40.1147	-0.00102821	0.00421443	0.0116688	0.000809068	-0.0171742	-0.00337754	0.557059	0.96656	0.741435	0.899414	0.918201	tfaD	pseudogene, DLP12 prophage; tail fiber assembly protein family;Phage or Prophage Related
535	BW25113_0562	51.3669	60.773	27.8765	22.6598	63.9849	31.9095	-0.0063423	0.0167131	0.00986762	0.00565968	-0.00836203	-0.0099459	0.734332	0.714384	0.843937	0.409029	0.886677	ybcY	pseudogene, DLP12 prophage; methyltransferase homology;Phage or Prophage Related
536	BW25113_0563	2.85372	7.75826	0.774346	13.2182	5.5639	1.8234	-0.00290418	0.0130053	-0.0699738	0.0454028	-0.0527857	-0.00405518	0.673087	0.879691	0.209198	0.529984	0.967975	tfaX	pseudogene, DLP12 prophage;Phage or Prophage Related
537	BW25113_0564	27.1103	36.2052	106.085	173.725	174.336	126.726	0.019655	0.00423733	-0.00884748	0.00892998	-0.0127104	-0.00199788	0.676007	0.393434	0.251405	0.584571	0.705278	appY	regulatory protein affecting appA and other genes	regulator; Central intermediary metabolism: Pool, multipurpose conversions; Phage or Prophage Related	global transcriptional activator; DLP12 prophage	K07780
538	BW25113_0565	6747.62	6801.41	849.458	946.045	510.952	1403.1	-0.0264746	-0.0130721	0.00326502	0.0174897	-0.0044213	-0.0119953	0.851118	0.176958	0.706901	0.533073	0.11628	ompT	outer membrane protein 3b (a), protease VII	enzyme; Outer membrane constituents; Phage or Prophage Related	DLP12 prophage; outer membrane protease VII (outer membrane protein 3b)	K01355
539	BW25113_0566	44.2326	45.2565	55.7529	97.2482	121.479	86.6114	0.00879549	0.00776794	-0.0064155	0.0199788	-0.000817484	-0.00601837	0.982344	0.894864	0.299293	0.403085	0.380925	envY	envelope protein; thermoregulation of porin biosynthesis	structural component; Outer membrane constituents	porin thermoregulatory transcriptional activator	K11920
540	BW25113_0567	171.223	153.872	249.34	386.16	142.807	303.596	0.00569523	-0.01538	-0.00984545	0.00745644	0.00475302	0.00341588	0.79355	0.802662	0.204581	0.509556	0.607706	ybcH			PRK09936 family protein
541	BW25113_0568	880.372	940.042	2227.79	2645.53	1777.67	1797.87	0.0106666	-0.00430559	-0.00912479	-0.00711229	-0.00221682	0.0127143	0.640803	0.52685	0.524768	0.771869	0.446843	nfrA	bacteriophage N4 receptor, outer membrane protein	membrane; Phage-related functions and prophages	bacteriophage N4 receptor, outer membrane subunit	K11739
542	BW25113_0569	555.048	676.262	1218.82	1451.17	2715.18	1049.37	0.0117693	0.0150626	-0.00646612	-0.00192718	-0.00798639	0.0188626	0.272256	0.592039	0.532992	0.347291	0.592679	nfrB	bacteriophage N4 receptor, subunit, inner membrane protein	membrane; Phage-related functions and prophages	bacteriophage N4 receptor, inner membrane subunit	K11740
543	BW25113_0570	549.341	510.752	885.852	858.239	920.826	714.772	0.00595726	0.0022983	-0.00285471	-0.00730518	0.00461052	-0.0061128	0.802379	0.744684	0.929217	0.977694	0.464694	cusS		putative regulator; Not classified	sensory histidine kinase in two-component regulatory system with CusR, senses copper ions	K07644
544	BW25113_0571	479.425	368.517	638.836	721.336	1070.12	671.01	0.00768722	0.0084107	-0.00132234	0.00377311	0.0141246	0.0123171	0.266866	0.845702	0.682674	0.548858	0.919095	cusR		putative regulator; Not classified	response regulator in two-component regulatory system with CusS	K07665
545	BW25113_0572	28.5372	29.74	48.0095	33.9897	55.639	19.1457	0.00293294	0.0120452	-0.00848831	-0.0311682	-8.24404e-05	0.00313852	0.9832	0.760878	0.640375	0.901064	0.149136	cusC		putative transport; Drug/analog sensitivity	copper/silver efflux system, outer membrane component	K07796
546	BW25113_0573	21.4029	14.2235	20.133	14.1624	24.1102	15.4989	0.000378726	0.00760562	0.00589952	-0.0100237	0.0212849	-0.00799599	0.713788	0.997275	0.775964	0.905868	0.776022	cusF			periplasmic copper- and silver-binding protein	K07810
547	BW25113_0574	62.7818	45.2565	42.5891	45.3195	66.7668	50.1434	-0.00065593	0.0070189	0.00188222	0.00752587	0.0162937	0.00602402	0.564429	0.81344	0.943168	0.653838	0.811001	cusB		putative transport; Drug/analog sensitivity	copper/silver efflux system, membrane fusion protein	K07798
548	BW25113_0575	262.542	237.92	188.166	216.212	108.496	229.748	-0.00446167	-0.0128934	-0.00139923	0.00608695	0.00359228	0.00319513	0.774333	0.824276	0.716898	0.520473	0.619762	cusA		putative transport; Not classified	copper/silver efflux system, membrane component	K07787
549	BW25113_0576	3458.71	2958.48	931.539	1031.02	766.891	937.226	-0.0161284	-0.00364484	-0.00578416	0.00229083	0.00573481	0.00620062	0.367828	0.379292	0.720152	0.802366	0.977802	pheP	phenylalanine-specific transport system	transport; Transport of small molecules: Amino acids, amines	phenylalanine transporter	K11732
550	BW25113_0577	1201.42	1082.28	969.482	704.341	1245.39	755.798	-0.00310251	0.00892028	0.00477988	-0.00911344	0.00574571	-0.0129082	0.625473	0.883446	0.292182	0.776909	0.398388	ybdG	putative transport	transport; Transport of small molecules: Other	mechanosensitive channel protein, miniconductance	K16053
551	BW25113_0578	3542.89	3188.64	1324.13	1272.72	909.698	1232.62	-0.0136036	-0.00579341	-0.0026824	-0.00224063	0.00361169	-0.00649701	0.570778	0.505326	0.903853	0.639641	0.777203	nfsB	oxygen-insensitive NAD(P)H nitroreductase	enzyme; Drug/analog sensitivity	dihydropteridine reductase, NAD(P)H-dependent, oxygen-insensitive	K10679
552	BW25113_0579	405.228	387.913	410.404	400.323	541.553	541.549	0.00214213	0.00324301	0.00758596	0.00909589	0.00231122	-0.0183849	0.924896	0.994989	0.955502	0.755313	0.425455	ybdF			DUF419 family protein
553	BW25113_0580	335.312	316.796	288.057	285.135	339.398	343.71	-0.000527663	0.00187771	0.00435192	0.00603436	0.00269228	-0.00611187	0.887476	0.919443	0.99369	0.861841	0.642271	ybdJ			DUF1158 family putative inner membrane protein
554	BW25113_0581	189.772	210.766	1026.78	2218.77	1199.02	1672.06	0.0256945	-0.00688732	-0.0106421	0.0192838	-0.00383636	-0.0157415	0.67308	0.262699	0.00667698	0.866155	0.124362	ybdK			weak gamma-glutamyl:cysteine ligase	K06048
555	BW25113_0582	68.4893	81.4617	48.7838	55.7053	38.02	32.8212	-0.00702542	-0.0021513	-0.0144224	-0.0113916	-0.00928069	-0.000900799	0.678014	0.835659	0.843849	0.799425	0.49369	insL1		IS, phage, Tn; Transposon-related functions; extrachromosomal; transposon related	IS186 transposase
556	BW25113_0583	383.825	391.792	79.7577	164.283	108.496	94.8167	-0.0161415	0.000990854	-0.0219464	0.0142052	-0.00366903	0.00620292	0.869474	0.305169	0.110113	0.749219	0.738216	entD	enterochelin synthetase, component D	enzyme; Biosynthesis of cofactors, carriers: Enterochelin	phosphopantetheinyltransferase component of enterobactin synthase multienzyme complex	K02362
557	BW25113_0584	2164.55	2053.35	300.446	361.612	416.365	464.966	-0.0218838	0.00289534	0.000801169	0.018521	-0.000290422	-0.000563373	0.835794	0.197508	0.584473	0.713328	0.210187	fepA	outer membrane receptor for ferric enterobactin (enterochelin) and colicins B and D	membrane; Transport of small molecules: Cations	iron-enterobactin outer membrane transporter	K19611
558	BW25113_0585	512.243	438.342	56.5273	69.8676	177.118	61.0838	-0.0223486	0.0213665	-0.00728514	0.0105685	0.00580312	0.00835331	0.523605	0.159829	0.720646	0.212389	0.923972	fes	enterochelin esterase	enzyme; Transport of small molecules: Cations	enterobactin/ferric enterobactin esterase	K07214
559	BW25113_0586	1757.89	1375.8	391.819	407.876	297.669	573.458	-0.01736	-0.00771159	0.004288	0.013297	0.00958771	0.00629551	0.169474	0.318558	0.897789	0.733482	0.265038	entF	ATP-dependent serine activating enzyme (may be part of enterobactin synthase as component F)	enzyme; Biosynthesis of cofactors, carriers: Enterochelin	enterobactin synthase multienzyme complex component, ATP-dependent	K02364
560	BW25113_0587	87.0384	89.22	10.0665	12.274	23.1829	14.5872	-0.0231075	0.0132644	-0.000695415	0.0183418	-0.00384325	0.00298755	0.941409	0.201796	0.92258	0.51332	0.764839	fepE	ferric enterobactin (enterochelin) transport	transport; Transport of small molecules: Cations	regulator of length of O-antigen component of lipopolysaccharide chains
561	BW25113_0588	800.468	521.096	89.0498	50.0403	86.2405	123.991	-0.0265906	0.0016412	0.022374	0.00851266	0.0187537	-0.00382933	0.0345665	0.158699	0.310522	0.967057	0.463754	fepC	ATP-binding component of ferric enterobactin transport	transport; Transport of small molecules: Cations	iron-enterobactin transporter subunit	K23188
562	BW25113_0589	1151.48	791.342	93.6959	33.0455	100.15	119.433	-0.0325027	0.00744908	0.035029	0.00271284	0.0161617	0.00473554	0.0457984	0.111597	0.0798088	0.961034	0.600988	fepG	ferric enterobactin transport protein; membrane component of ABC superfamily	transport; Transport of small molecules: Cations	iron-enterobactin transporter subunit	K23187
563	BW25113_0590	1319.85	889.614	96.7933	76.4767	165.062	119.433	-0.0293616	0.0116063	0.00867723	0.00983442	0.0168634	-0.00384601	0.0309673	0.0989513	0.660231	0.557737	0.654546	fepD	ferric enterobactin (enterochelin) transport; membrane component of ABC superfamily	transport; Transport of small molecules: Cations	iron-enterobactin transporter subunit	K23186
564	BW25113_0591	1880.6	1404.24	132.413	185.055	220.701	154.989	-0.0287585	0.00803843	-0.0111979	0.0128045	0.0111706	0.00260073	0.094668	0.0937804	0.417026	0.568638	0.727482	entS	putative transport	putative transport; Not classified	enterobactin exporter, iron-regulated	K08225
565	BW25113_0592	807.602	782.291	187.392	236.039	331.052	236.13	-0.0150504	0.00858	-0.0040207	0.0126335	-0.000207545	0.00278298	0.953762	0.333408	0.542188	0.517744	0.558959	fepB	ferric enterobactin (enterochelin) binding protein; periplasmic component; periplasmic-binding component of ABC superfamily	transport; Transport of small molecules: Cations	iron-enterobactin transporter subunit	K23185
566	BW25113_0593	1690.83	1533.55	198.233	300.242	540.626	258.011	-0.0211417	0.0159115	-0.00980185	0.0173785	0.00245751	0.0053421	0.6347	0.165471	0.254487	0.249195	0.494736	entC	isochorismate hydroxymutase 2, enterochelin biosynthesis	enzyme; Biosynthesis of cofactors, carriers: Enterochelin	isochorismate synthase 1	K02361
567	BW25113_0594	1902	1710.7	188.941	228.486	343.107	255.276	-0.0252961	0.00933742	-0.00259194	0.0157011	0.00234905	0.014983	0.592658	0.137951	0.616932	0.496951	0.433563	entE	2,3-dihydroxybenzoate-AMP ligase	enzyme; Biosynthesis of cofactors, carriers: Enterochelin	2,3-dihydroxybenzoate-AMP ligase component of enterobactin synthase multienzyme complex	K02363
568	BW25113_0595	1299.87	1241.32	109.183	151.065	97.3683	150.43	-0.0297452	-0.00519897	-0.00798348	0.0154708	-0.00184383	-0.0121901	0.879498	0.115291	0.460579	0.891099	0.455559	entB	2,3-dihydro-2,3-dihydroxybenzoate synthetase, isochroismatase	enzyme; Biosynthesis of cofactors, carriers: Enterochelin	isochorismatase	K01252
569	BW25113_0596	1214.26	1146.93	133.962	164.283	109.423	212.426	-0.0264858	-0.00742744	-0.000508297	0.0181534	-0.00102704	-0.0154787	0.830929	0.155776	0.628004	0.810287	0.24263	entA	2,3-dihydro-2,3-dihydroxybenzoate dehydrogenase, enterochelin biosynthesis	enzyme; Biosynthesis of cofactors, carriers: Enterochelin	2,3-dihydro-2,3-dihydroxybenzoate dehydrogenase	K00216
570	BW25113_0597	470.864	449.979	53.4299	44.3754	29.6741	66.554	-0.0296283	-0.0104451	0.0060961	0.00641378	-0.00146595	0.00309864	0.913373	0.165216	0.795831	0.550235	0.701599	entH			enterobactin synthesis proofreading thioesterase	K24147
571	BW25113_0598	4050.85	2945.55	7820.9	9146.99	1651.55	14071.2	0.00738326	-0.0361893	0.00720252	0.0138389	0.0146194	-0.0172542	0.0473244	0.651729	0.548576	0.0684071	0.0543492	cstA		putative transport; Not classified	carbon starvation protein involved in peptide utilization; APC peptide transporter family protein	K06200
572	BW25113_0599	500.828	430.583	1132.09	1743.86	1796.21	2002.09	0.0162322	0.000942235	0.00124276	0.0212739	0.00842725	0.0123826	0.540758	0.578824	0.126633	0.590966	0.0699445	ybdH		putative enzyme; Not classified	putative oxidoreductase	K08317
573	BW25113_0600	243.993	219.817	167.259	210.547	291.178	289.92	0.000196286	0.00499417	0.00525437	0.0208884	0.00468017	-0.00262898	0.764496	0.801594	0.556204	0.530653	0.13987	ybdL	PLP-dependent methionine aminotransferase	putative enzyme; Not classified	methionine aminotransferase, PLP-dependent	K14287
574	BW25113_0601	94.1727	109.909	121.572	118.02	157.644	107.58	0.00272739	0.0060742	-0.00102625	-0.00362464	-0.0070199	-0.00281853	0.661621	0.871288	0.967977	0.782849	0.751079	ybdM			Spo0J family protein, ParB-like nuclease domain
575	BW25113_0602	49.9401	76.2895	96.019	93.4716	113.133	69.2891	0.00520712	0.00572697	-0.0053259	-0.0107932	-0.0199854	0.00559874	0.357492	0.678466	0.978187	0.872605	0.461608	ybdN			PAPS reductase-like domain protein
576	BW25113_0603	62.7818	42.6704	33.2969	64.2027	111.278	37.3796	0.00111947	0.0182916	-0.0177106	0.0135358	0.0193061	-0.00263018	0.492743	0.697394	0.31288	0.206471	0.898824	ybdO	putative transcriptional regulator LYSR-type	putative regulator; Not classified	putative DNA-binding transcriptional regulator
577	BW25113_0604	506.535	455.151	620.252	658.078	442.33	558.871	0.00199435	-0.00623839	-0.00437894	-0.00392814	0.00534906	0.000175549	0.684691	0.891189	0.839417	0.674928	0.711227	dsbG	thiol:disulfide interchange protein	enzyme; Central intermediary metabolism: Pool, multipurpose conversions	thiol:disulfide interchange protein, periplasmic	K03805
578	BW25113_0605	35764.2	36524.6	24223.9	30911.7	18549.1	28605.5	-0.00468879	-0.007738	-0.00528978	0.00678354	-0.00226444	-0.0125706	0.772622	0.789019	0.350952	0.732927	0.608993	ahpC	alkyl hydroperoxide reductase, C22 subunit; detoxification of hydroperoxides	enzyme; Detoxification	alkyl hydroperoxide reductase, C22 subunit	K24119
579	BW25113_0606	4526	4473.93	6749.2	6869.69	4163.65	5888.66	0.00317757	-0.00858155	-0.00368618	-0.00599729	0.000709194	0.00649554	0.959092	0.783658	0.935033	0.548137	0.608249	ahpF	alkyl hydroperoxide reductase, F52a subunit; detoxification of hydroperoxides	enzyme; Detoxification	alkyl hydroperoxide reductase, F52a subunit, FAD/NAD(P)-binding	K03387
580	BW25113_0607	1302.72	1127.53	3730.03	4987.04	5944.1	6165.82	0.0185336	0.00231309	0.00474401	0.0177481	0.00860643	-0.0183881	0.466016	0.473854	0.278275	0.585686	0.102733	uspG			universal stress protein UP12	K11932
581	BW25113_0608	189.772	191.37	322.902	379.551	299.523	350.092	0.00731221	-0.00346947	-0.00255342	0.0028357	3.07466e-05	0.00351613	0.941903	0.721386	0.628503	0.917845	0.852812	ybdR	putative oxidoreductase	putative enzyme; Not classified	putative Zn-dependent NAD(P)-binding oxidoreductase
582	BW25113_0610	1896.3	1823.19	984.969	934.716	782.656	975.518	-0.00915565	-0.00359314	-6.59766e-05	-0.000498399	0.000859115	0.0122154	0.904714	0.65554	0.872487	0.769556	0.937163	rnk		regulator; Central intermediary metabolism: Nucleotide interconversions	regulator of nucleoside diphosphate kinase	K06140
583	BW25113_0611	1873.47	1845.17	2233.22	2466.14	2565.89	2358.56	0.00333966	0.00147536	-0.00142776	0.00265927	0.00103901	-0.00613783	0.982486	0.904424	0.709294	0.880737	0.89778	rna	RNase I, cleaves phosphodiester bond between any two nucleotides	enzyme; Degradation of RNA	ribonuclease I	K01169
584	BW25113_0612	132.698	124.132	101.439	95.3599	152.08	97.5518	-0.00196075	0.00863054	0.00130222	-9.02923e-05	0.00353434	0.00612266	0.912063	0.862687	0.919353	0.660633	0.913751	citT		putative membrane; Not classified	citrate:succinate antiporter	K09477
585	BW25113_0613	52.7938	29.74	26.3278	13.2182	18.5463	20.0574	-0.00976668	-2.97174e-05	0.0147	-0.0137276	0.0284395	-0.00833547	0.353999	0.675848	0.513668	0.762241	0.726258	citG			2-(5''-triphosphoribosyl)-3'-dephosphocoenzyme-Asynthase	K05966
586	BW25113_0614	22.8298	29.74	13.9382	12.274	7.41854	15.4989	-0.010289	-0.0116806	0.00446783	0.00085799	-0.0147431	0.00169208	0.73933	0.803072	0.962631	0.673349	0.969643	citX			apo-citrate lyase phosphoribosyl-dephospho-CoA transferase	K05964
587	BW25113_0615	52.7938	56.8939	33.2969	72.7001	50.0751	31.9095	-0.00235018	0.00355665	-0.0265549	0.00686574	-0.00459405	0.00014169	0.886396	0.78283	0.21342	0.699564	0.958676	citF	citrate lyase alpha chain	enzyme; Central intermediary metabolism: Pool, multipurpose conversions	citrate lyase, citrate-ACP transferase (alpha) subunit	K01643
588	BW25113_0616	55.6475	37.4983	53.4299	88.7508	32.4561	86.6114	0.003476	-0.0168613	-0.00612305	0.0176514	0.0184616	0.00354966	0.511605	0.989785	0.358175	0.610207	0.337003	citE		enzyme; Central intermediary metabolism: Pool, multipurpose conversions	citrate lyase, citryl-ACP lyase (beta) subunit	K01644
589	BW25113_0617	19.976	23.2748	19.3587	48.152	19.4737	14.5872	0.00101068	-0.00332775	-0.036129	-0.00123533	-0.00828185	0.00498994	0.886927	1	0.2406	1	0.763338	citD	citrate lyase acyl carrier protein (gamma chain)	enzyme; Central intermediary metabolism: Pool, multipurpose conversions	citrate lyase, acyl carrier (gamma) subunit	K01646
590	BW25113_0618	58.5012	91.8061	73.5629	106.69	204.01	78.4061	0.00512838	0.0168262	-0.00886213	0.00747804	-0.021664	0.00298464	0.285612	0.891193	0.459713	0.258936	0.935779	citC	citrate lyase synthetase (citrate (pro-3S)-lyase ligase	enzyme; Central intermediary metabolism: Pool, multipurpose conversions	[citrate [pro-3S]-lyase] ligase	K01910
591	BW25113_0619	446.607	536.613	413.501	357.836	361.654	366.503	-0.00347432	-0.000537161	0.00148795	-0.00525018	-0.00930208	0.0060638	0.334376	0.959272	0.677931	0.861632	0.686636	citA	putative sensor-type protein	regulator; Degradation of small molecules: Carbon compounds	sensory histidine kinase in two-component regulatory system with CitB	K07700
592	BW25113_0620	309.629	566.353	336.841	264.364	192.882	375.62	-0.00516016	-0.00976018	0.00924052	-0.00073135	-0.0308956	0.00378967	0.00418501	0.956576	0.501199	0.504458	0.786418	citB	sequence similarity to Shigella regulator	regulator; Degradation of small molecules: Carbon compounds	response regulator in two-component regulatory system with CitA	K07702
593	BW25113_0621	546.487	2275.76	562.176	584.433	378.345	743.034	-0.00898384	-0.00930564	0.00362359	0.00688677	-0.0727337	-0.0112968	1.12573e-16	0.986021	0.893547	0.626223	0.409601	dcuC	transport of dicarboxylates	transport; Transport of small molecules: Carbohydrates, organic acids, alcohols	anaerobic C4-dicarboxylate transport	K03326
594	BW25113_0622	132.698	147.407	485.515	911.112	421.929	481.377	0.0176681	-0.00744719	-0.0185109	0.00263452	-0.00417041	-0.0059673	0.72042	0.387347	0.03879	0.854955	0.944991	pagP		enzyme; Surface polysaccharides & antigens	phospholipid:lipid A palmitoyltransferase	K12973
595	BW25113_0623	58227.3	43878.1	16561.7	11701.9	19901.2	17132.6	-0.0148227	0.00615412	0.010183	0.000602502	0.0129936	0.0126729	0.0596425	0.397668	0.199485	0.83744	0.950713	cspE	cold shock protein	phenotype; Not classified	constitutive cold shock family transcription antitermination protein; negative regulator of cspA transcription; RNA melting protein; ssDNA-binding protein	K03704
596	BW25113_0624	343.873	327.14	538.171	507.012	960.7	457.673	0.00735662	0.0124834	2.85819e-05	-0.00428603	0.00399413	-0.0121411	0.909604	0.761541	0.865152	0.50044	0.587699	flc			fluoride efflux channel, dual topology membrane protein	K06199
597	BW25113_0627	346.727	332.312	1080.21	929.051	988.52	884.348	0.0133919	6.94517e-05	0.00233369	-0.00912052	0.00394808	-0.006209	0.934557	0.44248	0.618698	0.901699	0.488123	tatE			TatABCE protein translocation system subunit	K03425
598	BW25113_0628	10229.2	9845.23	6592.79	5124.89	5383.08	4300.48	-0.00826253	0.00138898	-0.00262849	-0.0150858	0.00167802	0.0187409	0.896145	0.763208	0.359349	0.792402	0.137086	lipA	lipoate synthesis, sulfur insertion?	putative enzyme; Biosynthesis of cofactors, carriers: Lipoate	lipoate synthase	K03644
599	BW25113_0629	259.688	232.748	261.729	310.628	399.674	219.719	0.00232487	0.00837459	-0.00877872	-0.00263856	0.00602708	-0.0124797	0.743288	0.99857	0.624469	0.630587	0.597759	ybeF	putative transcriptional regulator LYSR-type	putative regulator; Not classified	LysR family putative transcriptional regulator
600	BW25113_0630	1144.34	1358.99	2714.08	2942.94	6983.62	1839.81	0.0123659	0.0202706	-0.00847161	-0.00965053	-0.00613185	-0.0180348	0.26065	0.555377	0.757059	0.266984	0.180414	lipB	protein of lipoate biosynthesis	enzyme; Biosynthesis of cofactors, carriers: Lipoate	octanoyltransferase; octanoyl-[ACP]:protein N-octanoyltransferase	K03801
601	BW25113_0631	1355.52	1361.57	3489.98	4480.03	8055.6	3452.6	0.0158266	0.0139429	-0.00528753	0.00291592	0.00184157	0.0124807	0.890753	0.518782	0.350983	0.325053	0.930123	ybeD			UPF0250 family protein	K09158
602	BW25113_0632	4975.46	4825.64	6525.42	6263.54	5590.79	5327.06	0.00237859	-0.00128942	-0.0029998	-0.00734214	0.00196596	-8.27881e-05	0.941276	0.852238	0.892198	0.837626	0.461606	dacA	D-alanyl-D-alanine carboxypeptidase, fraction A; penicillin-binding protein 5	enzyme; Murein sacculus, peptidoglycan	D-alanyl-D-alanine carboxypeptidase (penicillin-binding protein 5)	K07258
603	BW25113_0633	6052.74	5743.7	3806.69	2948.6	2117.06	3407.02	-0.00887287	-0.00848423	0.00402292	-0.00656196	0.00165077	-0.0124601	0.82241	0.75066	0.359051	0.469581	0.671831	rlpA	a minor lipoprotein	membrane; Macromolecule synthesis, modification: Lipoprotein	septal ring protein, suppressor of prc, minor lipoprotein	K03642
604	BW25113_0634	4720.05	4547.63	2281.22	1631.5	1162.86	1634.68	-0.0135948	-0.0076919	0.000934159	-0.0139109	0.000679275	-0.00624455	0.905831	0.620259	0.237629	0.4097	0.249359	mrdB	rod shape-determining membrane protein; sensitivity to radiation and drugs	phenotype; Cell division	cell wall shape-determining protein	K05837
605	BW25113_0635	7570.92	7253.97	3856.25	2906.12	2315.51	2757.89	-0.0121436	-0.0049002	-0.000450059	-0.0131242	0.00117469	0.0185656	0.872766	0.645161	0.309022	0.527367	0.241328	mrdA	cell elongation, e phase; peptidoglycan synthetase; penicillin-binding protein 2	enzyme; Cell division	transpeptidase involved in peptidoglycan synthesis (penicillin-binding protein 2)	K05515
606	BW25113_0636	5586.15	5364.84	3290.97	2836.25	3934.61	2175.31	-0.00768104	0.00801418	-0.00523885	-0.0125807	0.00199021	-0.000394652	0.887376	0.717284	0.599153	0.842669	0.153247	rlmH		enzyme; rRNA modification	23S rRNA m(3)Psi1915 pseudouridine methyltransferase, SAM-dependent	K00783
607	BW25113_0637	5753.1	5910.5	2899.93	2457.64	3915.13	2244.6	-0.00926683	0.00933942	-0.00124993	-0.00735814	-0.00162267	0.0117886	0.75135	0.640231	0.559342	0.729874	0.366006	rsfS		factor; Ribosomes - maturation and modification	ribosomal silencing factor	K09710
608	BW25113_0638	786.2	846.943	605.539	489.073	342.18	545.196	-0.00685169	-0.00855605	0.00312215	-0.00633152	-0.00449279	-0.0130804	0.614547	0.858945	0.508298	0.488301	0.710057	cobC	homolog of Salmonella cobC, a phosphohistidine protein	putative regulator; Biosynthesis of cofactors, carriers: Cobalamin	putative alpha-ribazole-5'-P phosphatase	K02226
609	BW25113_0639	1619.49	1726.21	1547.14	1380.36	902.279	1420.43	-0.00350675	-0.00888947	0.0007889	-0.00511736	-0.00372087	-0.00598838	0.610644	0.975096	0.70075	0.506825	0.741199	nadD			nicotinic acid mononucleotide adenylyltransferase, NAD(P)-dependent	K00969
610	BW25113_0640	3248.96	3248.12	2305.23	1981.79	879.097	1888.13	-0.00885786	-0.0157442	-0.0017756	-0.0097358	-0.00124773	0.0131424	0.901132	0.813949	0.598431	0.245519	0.476157	holA		enzyme; DNA - replication, repair, restriction/modification	DNA polymerase III, delta subunit	K02340
611	BW25113_0641	7111.47	6119.97	2827.91	2372.67	902.279	2729.63	-0.0155443	-0.020024	0.00148336	-0.00459056	0.00518384	-0.0125538	0.368479	0.531447	0.5356	0.172311	0.865527	lptE	a minor lipoprotein	membrane; Macromolecule synthesis, modification: Lipoprotein	LPS assembly OM complex LptDE, lipoprotein component	K03643
612	BW25113_0642	21041.9	20044.8	16190	16065.8	9720.14	11970.6	-0.0057529	-0.00720008	-0.00785891	-0.0104234	0.00178334	0.00629831	0.83678	0.856848	0.99011	0.526315	0.282451	leuS	leucine tRNA synthetase	enzyme; Aminoacyl tRNA synthetases, tRNA modification	leucyl-tRNA synthetase	K01869
613	BW25113_0643	507.962	473.254	3295.62	4540.45	7810.79	5587.8	0.0301074	0.00904345	0.00643545	0.0188048	0.0064351	0.0137946	0.814873	0.215244	0.233697	0.310152	0.0865695	ybeL	putative alpha helical protein	phenotype; Not classified	DUF1451 family protein
614	BW25113_0644	95.5996	107.323	988.066	1055.57	2637.29	1670.23	0.0344114	0.0127657	0.0155513	0.0162687	-0.00197408	0.0111663	0.740695	0.132734	0.811506	0.250607	0.0976772	ybeQ			Sel1 family TPR-like repeat protein	K07126
615	BW25113_0645	12.8417	6.46522	9.29216	2.83247	35.238	0	-0.00612972	0.0508053	-0.01011	-0.0729735	0.0386812	-0.000715015	0.663516	0.907224	0.603177	0.255615	0.142741	ybeR			uncharacterized protein
616	BW25113_0646	75.6236	36.2052	45.6864	17.939	102.005	38.2913	-0.00288129	0.0227274	0.0271121	-0.00955164	0.0383453	0.00299064	0.157699	0.753274	0.250933	0.39666	0.759894	djlB	putative enzyme of polynucleotide modification	putative factor; Chaperones	putative HscC co-chaperone, uncharacterized J domain-containing protein
617	BW25113_0647	15.6955	10.3443	8.51781	0	15.7644	6.38189	-0.0114942	0.0279582	0.063052	-0.0233864	0.0229662	-0.00480475	0.771256	0.7822	0.310836	0.676888	0.879076	ybeT			Sel1 family TPR-like repeat protein	K07126
618	BW25113_0648	19.976	33.6191	30.1995	25.4922	30.6015	34.6445	0.00189217	0.000253269	0.00907796	0.00202614	-0.0256724	0.00602618	0.482728	0.828068	0.869712	1	0.877348	ybeU	putative tRNA ligase	putative enzyme; Not classified	DUF1266 family protein
619	BW25113_0649	131.271	148.7	157.192	190.72	173.408	124.903	0.00185314	0.00243898	-0.0110795	-0.00546044	-0.00589407	0.00316209	0.675485	0.908496	0.629637	0.927322	0.541466	djlC		factor; Chaperones	J domain-containing HscC co-chaperone; Hsc56
620	BW25113_0650	420.924	364.638	292.703	161.451	183.609	333.682	-0.00706273	-0.00605561	0.02096	-0.00167124	0.00660546	-0.00902054	0.585613	0.806431	0.11837	0.575859	0.741114	hscC		putative enzyme; Not classified	Hsp70 family chaperone Hsc62, binds to RpoD and inhibits transcription	K04045
621	BW25113_0651	3006.39	2604.19	5062.68	3611.4	2274.71	3892.04	0.00283864	-0.0115547	0.00478181	-0.0138007	0.00760741	-0.0124375	0.41917	0.720509	0.220287	0.329625	0.349693	rihA		orf; Not classified	ribonucleoside hydrolase 1	K01250
622	BW25113_0652	1426.86	1069.35	1460.42	759.102	213.283	1639.23	-0.0064868	-0.0339055	0.0210393	-0.00742736	0.0128935	0.00937356	0.113788	0.987987	0.0264125	0.0287901	0.74376	gltL	ATP-binding protein of glutamate/aspartate transport system	transport; Transport of small molecules: Amino acids, amines	glutamate, aspartate ABC transporter ATP-binding subunit	K10004
623	BW25113_0653	1287.03	898.665	1515.4	928.107	244.812	1743.17	-0.00324782	-0.0333398	0.0167334	-0.00519531	0.0166161	0.0193216	0.0510351	0.911364	0.0931855	0.0370112	0.68308	gltK	glutamate/aspartate transport system permease; membrane component of ABC superfamily	transport; Transport of small molecules: Amino acids, amines	glutamate, aspartate ABC transporter permease subunit	K10002
624	BW25113_0654	1084.41	819.789	1500.68	932.827	377.418	1869.89	0.000145018	-0.0256283	0.0190128	-0.0015731	0.0132455	-0.0051361	0.145328	0.824171	0.103634	0.10501	0.501531	gltJ	glutamate/aspartate transport system permease; membrane component of ABC superfamily	transport; Transport of small molecules: Amino acids, amines	glutamate, aspartate ABC transporter permease subunit	K10003
625	BW25113_0655	2038.98	1443.04	5758.81	4262.87	2397.11	6165.82	0.0115994	-0.0163601	0.0120542	-0.00421205	0.0181312	-0.0116004	0.043903	0.479154	0.27403	0.287302	0.859345	gltI	periplasmic-binding component of ABC superfamily	transport; Amino acids	glutamate, aspartate binding protein, periplasmic; part of GltJKLI ABC transporter	K10001
626	BW25113_0656	101.307	106.03	308.19	241.704	192.882	418.47	0.012422	-0.0106165	0.0161105	0.00442976	-0.00132619	-0.00549539	0.886736	0.460269	0.508738	0.573329	0.390818	insH1		IS, phage, Tn; Transposon-related functions; extrachromosomal; transposon related	IS5 transposase and trans-activator	K07481
627	BW25113_0657	6490.78	5326.04	4612.01	4064.6	2328.49	3528.27	-0.00674894	-0.0100761	-0.00356436	-0.010682	0.0090844	-0.00608976	0.222125	0.814483	0.653512	0.402078	0.341924	lnt	apolipoprotein N-acyltransferase, copper homeostasis protein, inner membrane	enzyme; Transport of small molecules: Cations	apolipoprotein N-acyltransferase	K03820
628	BW25113_0658	7921.92	7140.18	10170.3	12413.8	9785.05	9395.97	0.00418347	-0.00160523	-0.007801	-0.00119514	0.0054557	0.00618705	0.559356	0.863704	0.446405	0.948619	0.748409	ybeX	putative transport protein	putative transport; Not classified	putative ion transport	K06189
629	BW25113_0659	1452.54	1246.49	2525.14	3532.09	2964.63	2432.41	0.00966928	0.000789664	-0.0103712	0.00139784	0.00843202	0.00633277	0.427678	0.704722	0.216315	0.860076	0.860583	ybeY			ssRNA-specific endoribonuclease; co-endoribonuclease working with RNase R in 16S rRNA 3' end maturation and quality control; rRNA transcription antitermination factor	K07042
630	BW25113_0660	3918.16	4128.69	9991.39	13067.1	14227.8	9663.09	0.0137326	0.0047548	-0.00721442	0.000924285	-0.00112853	0.00640576	0.631305	0.522347	0.308147	0.681508	0.868336	ybeZ	putative ATP-binding protein in pho regulon	putative transport; Not classified	PhoH-like heat shock protein	K06217
631	BW25113_0661	6007.08	5520	5349.96	5341.1	4965.78	4002.36	-0.00209129	0.000923676	-0.00681038	-0.00889615	0.00428178	-0.00635101	0.656711	0.936343	0.992527	0.914125	0.304462	miaB		enzyme; tRNA modification	tRNA-i(6)A37 methylthiotransferase	K06168
632	BW25113_0662	1446.84	1375.8	2656.01	3672.77	3980.97	2839.03	0.0108394	0.00474799	-0.00721552	0.00508384	0.00351713	0.018876	0.85683	0.677291	0.231459	0.637564	0.865553	ubiF			2-octaprenyl-3-methyl-6-methoxy-1,4-benzoquinol oxygenase	K03184
633	BW25113_0664	3668.46	3395.53	811.515	486.241	1007.07	1115.92	-0.0189463	0.00583537	0.0214517	0.00828255	0.00217978	0.0123034	0.702085	0.31518	0.100356	0.809375	0.330611	glnX	anticodon: CUG		tRNA-Gln
634	BW25113_0665	6118.37	5410.09	1854.56	1072.56	2170.85	2425.12	-0.0151001	0.00510351	0.0219757	0.00588032	0.00494077	0.00740703	0.478976	0.42155	0.0574905	0.863154	0.402799	glnV	anticodon: CUG		tRNA-Gln
635	BW25113_0666	8245.82	6687.62	2890.64	1760.85	3191.83	3641.32	-0.0128252	0.00380388	0.0196726	0.00483519	0.00943321	-0.0126601	0.188884	0.478299	0.0776889	0.91868	0.471866	metU	anticodon: CAU		tRNA-Met
636	BW25113_0668	21294.5	16443.6	4865.22	2986.37	5169.79	6428.39	-0.017966	0.0028948	0.0196885	0.00684596	0.0112171	-0.00629465	0.0906208	0.32427	0.076822	0.955524	0.376042	glnW	anticodon: UUG		tRNA-Gln
637	BW25113_0670	30957.1	25295.8	6214.9	3586.85	6419.82	7975.54	-0.0203807	0.00309457	0.020708	0.00551524	0.00822592	0.0188103	0.193869	0.285892	0.0451457	0.982831	0.430236	glnU	anticodon: UUG		tRNA-Gln
638	BW25113_0672	25346.7	21692.1	4423.84	2212.16	4165.51	5650.71	-0.0233032	0.00238449	0.0248214	0.00409531	0.00571449	-0.00683868	0.333022	0.24852	0.0125909	0.92799	0.440966	leuW	anticodon: CAA		tRNA-Leu
639	BW25113_0673	13696.4	11610.2	2446.93	1036.68	1735.01	2938.4	-0.0246925	-0.00153944	0.0284009	-1.30726e-05	0.00610632	-0.0116867	0.30557	0.254594	0.00274668	0.665594	0.577211	metT	anticodon: CAU		tRNA-Met
640	BW25113_0674	2278.69	1947.32	8286.28	7169.93	25429.8	6478.53	0.0201538	0.0234875	0.0033551	-0.00701876	0.0113525	0.0203433	0.384161	0.381734	0.601393	0.189029	0.377163	asnB		enzyme; Amino acid biosynthesis: Asparagine	asparagine synthetase B	K01953
641	BW25113_0675	2862.28	2862.8	2006.33	1741.03	1472.58	1744.08	-0.00654367	-0.00368606	0.00028062	-0.00587313	-0.000611963	-0.0125786	0.900178	0.807582	0.624442	0.69631	0.607469	umpH	N-acetylglucosamine metabolism	enzyme; Central intermediary metabolism: Amino sugars	UMP phosphatase	K02566
642	BW25113_0676	3373.1	3520.96	5104.49	5912.31	5666.83	4605.9	0.00560829	0.00164005	-0.00619653	-0.00221335	-0.00150093	-0.000154446	0.680565	0.775998	0.575681	0.913288	0.690583	nagC	transcriptional repressor of nag (N-acetylglucosamine) operon	regulator; Central intermediary metabolism: Amino sugars	N-acetylglucosamine-inducible nag divergent operon transcriptional repressor	K02565
643	BW25113_0677	3480.11	3709.74	2172.04	2481.25	2345.18	2610.19	-0.00515637	-0.00048954	-0.000936445	0.00753018	-0.0040795	0.0185473	0.580294	0.746943	0.62067	0.940408	0.576583	nagA		enzyme; Central intermediary metabolism: Amino sugars	N-acetylglucosamine-6-phosphate deacetylase	K01443
644	BW25113_0678	3347.41	3588.19	943.928	1157.54	736.29	1403.1	-0.0156065	-0.00835311	-0.000393307	0.0147048	-0.00609115	0.00675917	0.556278	0.395533	0.476232	0.752788	0.217166	nagB		enzyme; Central intermediary metabolism: Amino sugars	glucosamine-6-phosphate deaminase	K02564
645	BW25113_0679	11496.2	13525.2	2539.86	2054.49	1566.24	4545.73	-0.0210336	-0.0114854	0.0164428	0.0165674	-0.0112094	-0.0180032	0.201058	0.31411	0.45458	0.548956	0.0592126	nagE	PTS system, N-acetylglucosamine-specific enzyme IIABC	enzyme; Transport of small molecules: Amino acids, amines	fused N-acetyl glucosamine specific PTS enzyme: IIC, IIB, and IIA components	K02804
646	BW25113_0680	16132.1	14837.7	10001.5	7550.42	7728.26	6986.35	-0.00856199	-2.99675e-05	-0.000256078	-0.0133222	0.00381816	0.00518716	0.650681	0.743099	0.302472	0.741372	0.206636	glnS	glutamine tRNA synthetase	enzyme; Aminoacyl tRNA synthetases, tRNA modification	glutamyl-tRNA synthetase	K01886
647	BW25113_0681	577.878	453.858	104.537	126.517	170.626	150.43	-0.0169382	0.00630324	-0.000166776	0.0165704	0.00986303	-0.00599937	0.283873	0.263977	0.678913	0.590339	0.395088	chiP			chitoporin, uptake of chitosugars
648	BW25113_0682	216.883	170.682	106.085	74.5884	117.769	100.287	-0.00870875	0.00504441	0.0091465	-0.00318216	0.0115598	-0.00935884	0.450599	0.636341	0.495691	0.925254	0.880258	chiQ			chitosugar-induced verified lipoprotein
649	BW25113_0683	6470.81	7078.12	7483.28	7291.73	14291.8	6333.57	0.00294009	0.0138846	-0.00171075	-0.00361685	-0.00343017	-0.0190815	0.452168	0.920611	0.936289	0.446236	0.538186	fur	negative regulator	regulator; Global regulatory functions	ferric iron uptake regulon transcriptional repressor; autorepressor	K03711
650	BW25113_0684	4257.75	4828.22	4509.02	3579.3	4867.49	3473.57	-0.00138848	0.00505492	0.00172163	-0.00976015	-0.00575718	-0.0062132	0.327057	0.968935	0.405345	0.940309	0.354006	fldA		enzyme; Energy metabolism, carbon: Electron transport	flavodoxin 1	K03839
651	BW25113_0685	1124.37	1177.96	456.09	383.328	566.591	333.682	-0.0126602	0.00839845	-0.00280236	-0.00910978	-0.00295351	-0.0126866	0.705207	0.542245	0.609131	0.810251	0.327157	ybfE			LexA-regulated protein, CopB family
652	BW25113_0686	779.065	796.515	1032.2	1057.46	1352.96	954.549	0.00425058	0.00549537	-0.00162713	-0.00177675	-0.000370572	0.00614161	0.828867	0.847911	0.924234	0.758239	0.763786	ybfF			acyl-CoA esterase	K01175
653	BW25113_0687	4817.08	5503.19	4481.92	4691.52	3942.95	4153.7	-0.00227102	-0.00202439	-0.00362505	-0.00230185	-0.00694247	0.0125208	0.299387	0.960308	0.853959	0.862886	0.758377	seqA		regulator; DNA - replication, repair, restriction/modification	negative modulator of initiation of replication	K03645
654	BW25113_0688	13864.8	13428.3	8983.19	7143.49	3557.19	8313.78	-0.00959912	-0.0154553	0.00343722	-0.00638969	0.000228069	0.000411934	0.930168	0.7659	0.402624	0.261581	0.753096	pgm		enzyme; Degradation of small molecules: Carbon compounds	phosphoglucomutase	K01835
655	BW25113_0689	356.715	358.173	68.9168	50.0403	44.5112	102.11	-0.022547	-0.0083998	0.0155824	0.01032	-0.00308419	0.00247093	0.930984	0.285444	0.605845	0.639888	0.409638	ybfP	putative pectinase	putative enzyme; Not classified	lipoprotein
656	BW25113_0691	35.6715	41.3774	11.6152	9.44157	19.4737	5.47019	-0.0165253	0.0180912	-0.0117091	-0.0216904	-0.00765078	-0.00339703	0.817991	0.529092	0.929371	0.704836	0.573525	ybfG	pseudogene
657	BW25113_0692	129.844	149.993	145.577	185.999	146.516	202.397	0.00243689	-0.00406232	-0.00034062	0.0118477	-0.0076169	0.000213641	0.631625	0.943884	0.546966	0.99791	0.410806	potE	putrescine transport protein	transport; Transport of small molecules: Amino acids, amines	putrescine/proton symporter: putrescine/ornithine antiporter	K03756
658	BW25113_0693	89.8921	87.9269	112.28	121.796	177.118	124.903	0.00516982	0.00723165	0.000919839	0.00498484	0.00177793	-0.00931479	1	0.889242	0.862143	0.61629	0.837087	speF		enzyme; Central intermediary metabolism: Polyamine biosynthesis	ornithine decarboxylase isozyme, inducible	K01581
659	BW25113_0694	101.307	146.114	307.416	476.799	540.626	504.169	0.0169107	0.00357067	-0.000302631	0.0186718	-0.0171115	0.00301288	0.269641	0.461281	0.184423	0.515607	0.151448	kdpE	regulator of kdp operon (transcriptional effector)	regulator; Global regulatory functions	response regulator in two-component regulatory system with KdpD	K07667
660	BW25113_0695	593.574	682.727	1468.94	2038.44	1390.98	1825.22	0.0123532	-0.0053948	-0.00420375	0.00783645	-0.00632471	0.0185195	0.41708	0.537394	0.238752	0.934039	0.507735	kdpD	sensor for high-affinity potassium transport system; sensory histidine kinase	enzyme; Global regulatory functions	fused sensory histidine kinase in two-component regulatory system with KdpE: signal sensing protein	K07646
661	BW25113_0696	91.319	103.443	176.551	266.252	222.556	203.309	0.0103361	0.000336967	-0.00862353	0.00738834	-0.00558308	0.000189683	0.728166	0.664743	0.273768	0.80342	0.74275	kdpC	high-affinity potassium transport system	enzyme; Transport of small molecules: Cations	potassium translocating ATPase, subunit C	K01548
662	BW25113_0697	135.552	103.443	164.161	272.861	130.752	204.221	0.00581067	-0.00963171	-0.0113717	0.0100046	0.0130419	0.00953509	0.485427	0.902229	0.178331	0.784906	0.593437	kdpB	ATPase of high-affinity potassium transport system, B chain	enzyme; Transport of small molecules: Cations	potassium translocating ATPase, subunit B	K01547
663	BW25113_0698	57.0744	47.8426	28.6508	33.9897	37.0927	51.9668	-0.00443877	-0.000514279	0.00721023	0.0213661	0.00756096	0.000344114	0.791484	0.675907	0.847369	0.827496	0.331877	kdpA	ATPase of high-affinity potassium transport system, A chain	enzyme; Transport of small molecules: Cations	potassium translocating ATPase, subunit A	K01546
664	BW25113_0699	419.497	479.719	470.803	736.443	2323.86	764.003	0.00918078	0.0239704	-0.000884214	0.0229638	-0.00562741	0.0127946	0.478909	0.938929	0.147066	0.0676731	0.144457	ybfA			DUF2517 family protein
665	BW25113_0700	1957.65	2605.48	2548.37	1869.43	2041.02	1595.47	-0.00168178	0.0014268	-0.000611729	-0.0179868	-0.0136397	0.0056923	0.0514514	0.856603	0.272576	0.775136	0.110285	rhsC		orf; Transposon-related functions	Rhs family putative polymorphic toxin
666	BW25113_0702	45.6595	36.2052	27.8765	16.0507	51.9298	30.0861	-0.00443122	0.0150652	0.0198545	0.000475329	0.0121248	-1.94081e-06	0.748184	0.77216	0.582806	0.548944	0.961149	ybfB			putative membrane protein
667	BW25113_0703	151.247	153.872	209.074	125.573	171.554	218.808	0.00170289	-0.00112295	0.0178484	-0.00380121	-0.000242429	0.00291848	0.928688	0.830981	0.219152	0.80821	0.942731	rhsO	pseudogene, Rhs family protein
668	BW25113_0704	27.1103	33.6191	24.7791	43.4312	50.0751	58.3487	0.00447938	0.00329377	0.00203601	0.032831	-0.0114375	0.00952431	0.769626	0.977814	0.468024	0.500991	0.15405	ybfC			putative periplasmic protein
669	BW25113_0705	27.1103	15.5165	24.0047	40.5988	13.9098	32.8212	0.00285056	-0.0165619	-0.0106944	0.0126527	0.0266756	-0.00911719	0.54397	0.962777	0.509339	0.648432	0.683488	ybfL	pseudogene, DDE domain transposase family;putative factor; Not classified; putative receptor protein
670	BW25113_0706	9.98802	15.5165	25.5534	67.0352	45.4385	29.1744	0.0150524	0.00347984	-0.0259157	0.012121	-0.0212184	-9.95617e-05	0.730629	0.628928	0.150024	0.589038	0.89689	ybfD	putative DNA ligase	putative enzyme; Not classified	H repeat-associated putative transposase
671	BW25113_0707	44.2326	62.0661	813.064	915.832	896.716	729.359	0.0356161	0.000236609	-0.00101092	-0.00617636	-0.0129088	0.00153051	0.501928	0.0703002	0.679852	0.921005	0.694735	ybgA			DUF1722 family protein
672	BW25113_0708	472.29	409.895	1763.96	1614.51	1111.85	1211.65	0.0147419	-0.0062689	-0.00385997	-0.0152802	0.00889813	0.000365772	0.577243	0.374144	0.766235	0.567279	0.200616	phr	deoxyribodipyrimidine photolyase (photoreactivation)	enzyme; DNA - replication, repair, restriction/modification	deoxyribodipyrimidine photolyase, FAD-binding	K01669
673	BW25113_0709	690.6	603.851	360.071	298.354	256.867	353.739	-0.00938494	-0.0047922	0.00404685	-0.00212922	0.0056598	-0.00031967	0.559449	0.659444	0.597314	0.679276	0.926426	dtpD	putative transport protein	transport; Not classified	dipeptide and tripeptide permease D	K03305
674	BW25113_0710	692.027	656.866	967.933	1246.29	519.298	1051.19	0.00361547	-0.0144898	-0.00665937	0.00229213	0.00211824	0.00648793	0.872477	0.819065	0.377016	0.447926	0.830823	ybgI			NIF3 family metal-binding protein
675	BW25113_0711	799.041	654.28	1420.93	1889.26	637.994	1705.79	0.00742047	-0.0191587	-0.00517496	0.00483154	0.00960153	-0.011933	0.342218	0.693972	0.306226	0.332201	0.583678	ybgJ	putative carboxylase	putative enzyme; Not classified	putative allophanate hydrolase, subunit 1	K23123
676	BW25113_0712	960.276	976.248	2882.89	4385.61	925.462	2751.51	0.011398	-0.0248641	-0.0144439	-0.00289572	-0.000878945	0.0199997	0.845145	0.454956	0.121406	0.174442	0.835971	ybgK	putative carboxylase	putative enzyme; Not classified	putative allophanate hydrolase, subunit 2	K23124
677	BW25113_0713	656.355	667.21	1647.03	1787.29	787.292	1488.8	0.00912328	-0.0145066	-0.00441995	-0.00587623	-0.000343941	0.000231263	0.86023	0.531041	0.760833	0.369188	0.70236	ybgL	putative lactam utilization protein	phenotype; Not classified	UPF0271 family protein	K07160
678	BW25113_0714	445.18	484.891	992.712	851.63	495.187	606.28	0.00531602	-0.00894445	-0.0058844	-0.0195098	-0.0034031	-0.0184678	0.628144	0.585454	0.615626	0.398576	0.106885	nei	endonuclease VIII and DNA N-glycosylase with an AP lyase activity	enzyme; DNA - replication, repair, restriction/modification	endonuclease VIII/ 5-formyluracil/5-hydroxymethyluracil DNA glycosylase	K05522
679	BW25113_0715	358.142	430.583	600.119	593.875	930.099	661.893	0.00723054	0.0074648	0.00409216	0.00341948	-0.00816321	0.00644124	0.365338	0.726136	0.988041	0.612568	0.798966	abrB	putative transport protein	putative transport; Not classified	regulator of aidB expression; inner membrane protein	K07120
680	BW25113_0716	99.8802	134.476	100.665	118.02	215.138	104.845	0.00153718	0.0134201	-0.00320822	0.00464154	-0.0143284	0.00640677	0.378626	1	0.736327	0.396276	0.968175	ybgO			putative fimbrial protein
681	BW25113_0717	59.9281	71.1174	51.1069	73.6443	98.2956	70.2008	0.00138388	0.00791272	-0.00401828	0.0147479	-0.00872614	-0.00614761	0.704347	0.928365	0.533079	0.490836	0.560614	ybgP	putative chaperone	putative factor; Surface structures	putative periplasmic pilin chaperone
682	BW25113_0718	132.698	117.667	101.439	99.1365	127.042	110.316	-0.00173897	0.00391482	0.00258134	0.00347093	0.00589217	-0.00315214	0.789002	0.862687	0.98346	0.816893	0.885636	ybgQ		putative membrane; Not classified	putative outer membrane protein
683	BW25113_0719	15.6955	21.9817	10.8409	5.66494	26.8922	28.2627	-0.00311659	0.0143872	0.0433436	0.0270101	-0.0168063	0.00308505	0.732009	0.876232	0.733789	0.457485	0.256574	ybgD	putative fimbrial-like protein	putative structural component; Surface structures	putative fimbrial-like adhesin protein
684	BW25113_0720	11713.1	5874.29	28067.7	19113.5	9831.41	42150.6	0.0117851	-0.0219274	0.0220742	0.00532177	0.0348737	0.00132325	3.71249e-06	0.549702	0.154226	0.206007	0.18513	gltA		enzyme; Energy metabolism, carbon: TCA cycle	citrate synthase	K01647
685	BW25113_0721	10968.3	5607.93	23221.1	10763.4	15775.5	16070.5	0.00867684	-0.000470447	0.0177811	-0.0193306	0.0354802	0.0124449	7.21735e-06	0.606992	0.00453974	0.627276	0.193956	sdhC	succinate dehydrogenase, cytochrome b556	enzyme; Energy metabolism, carbon: TCA cycle	succinate dehydrogenase, membrane subunit, binds cytochrome b556	K00241
686	BW25113_0722	8653.9	4040.76	21704.2	9886.27	11068.5	14893.5	0.010341	-0.00596756	0.0180703	-0.0207715	0.0400022	0.00636064	4.51388e-07	0.529451	0.0037338	0.407803	0.184411	sdhD	succinate dehydrogenase, hydrophobic subunit	enzyme; Energy metabolism, carbon: TCA cycle	succinate dehydrogenase, membrane subunit, binds cytochrome b556	K00242
687	BW25113_0723	31973.1	13289.9	51398.8	28633.5	12811.8	41078.4	0.0040666	-0.021993	0.0131203	-0.0159502	0.0441412	-0.0115601	1.85948e-09	0.744084	0.029705	0.0998488	0.415376	sdhA		enzyme; Energy metabolism, carbon: TCA cycle	succinate dehydrogenase, flavoprotein subunit	K00239
688	BW25113_0724	13599.4	5660.94	19652.9	13914	3087.04	20135.8	0.00268936	-0.0343052	0.010054	-0.00764706	0.042976	0.00124764	3.75276e-09	0.800111	0.201566	0.0328101	0.976702	sdhB	succinate dehydrogenase, iron sulfur protein	enzyme; Energy metabolism, carbon: TCA cycle	succinate dehydrogenase, FeS subunit	K00240
689	BW25113_0726	37092.6	21646.8	47887.9	45364.9	3046.24	57355.9	-0.00250344	-0.0545158	0.00230908	-0.00322338	0.0243518	-0.0133415	0.000233648	0.860564	0.851195	0.00270165	0.57537	sucA	2-oxoglutarate dehydrogenase (decarboxylase component)	enzyme; Energy metabolism, carbon: TCA cycle	2-oxoglutarate decarboxylase, thiamine triphosphate-binding	K00164
690	BW25113_0727	26927.7	18176.3	34436.7	28234.1	1114.64	37617.6	-0.00665666	-0.0657589	0.00373619	-0.00928781	0.0164339	0.0118774	0.00812326	0.865705	0.464852	0.000358405	0.804803	sucB	2-oxoglutarate dehydrogenase (dihydrolipoyltranssuccinase E2 component)	enzyme; Energy metabolism, carbon: TCA cycle	dihydrolipoyltranssuccinase	K00658
691	BW25113_0728	14859.3	12127.5	26644.5	26510	569.373	32135.6	-0.00397148	-0.0758818	-0.000443469	-0.00648131	0.00660077	-0.00674785	0.196118	0.688261	0.997965	0.000100233	0.559688	sucC		enzyme; Energy metabolism, carbon: TCA cycle	succinyl-CoA synthetase, beta subunit	K01903
692	BW25113_0729	12125.5	9444.39	23712	22715.5	515.588	27815.9	-0.00272348	-0.0751691	0.000371674	-0.00767927	0.00915915	-0.0100427	0.10691	0.645236	0.884712	0.000106	0.62486	sucD	succinyl-CoA synthetase, alpha subunit	enzyme; Energy metabolism, carbon: TCA cycle	succinyl-CoA synthetase, NAD(P)-binding, alpha subunit	K01902
693	BW25113_0730	423.777	453.858	346.907	460.749	535.989	330.035	-0.000645832	0.00712327	-0.0100648	0.00232384	-0.00345369	0.0124647	0.691538	0.892872	0.38573	0.618346	0.852099	mngR	transcriptional regulator of succinylCoA synthetase operon	regulator; Energy metabolism, carbon: TCA cycle	Transcriptional repressor for the mannosyl-D-glycerate catabolic operon	K11922
694	BW25113_0731	77.0504	76.2895	73.5629	89.6949	75.1127	71.1125	0.000135885	-0.00056691	-0.00724835	0.000710797	0.000320762	0.00627868	1	0.983557	0.708084	1	0.935553	mngA	protein modification enzyme, induction of ompC	enzyme; Proteins - translation and modification	fused 2-O-a-mannosyl-D-glycerate specific PTS enzymes: IIA component/IIB component/IIC component	K11200
695	BW25113_0732	379.545	492.649	844.038	896.949	1288.97	787.708	0.0100734	0.00791366	-0.00155854	-0.00156719	-0.0115643	-0.0122999	0.197128	0.587235	0.82855	0.623738	0.789079	mngB	putative sugar hydrolase	enzyme; Not classified	alpha-mannosidase	K15524
696	BW25113_0733	18412.2	27548.3	93126	93239.3	63511.9	80260.5	0.0164802	-0.00703434	-0.00127349	-0.00807465	-0.0183701	0.0131289	0.00277969	0.276731	0.983272	0.630458	0.576294	cydA	cytochrome d terminal oxidase, polypeptide subunit I	enzyme; Energy metabolism, carbon: Electron transport	cytochrome d terminal oxidase, subunit I	K00425
697	BW25113_0734	15708.3	22364.5	71293.3	83049	23240.4	70127.9	0.0137856	-0.0231969	-0.00451939	-0.00483509	-0.0170899	0.0192764	0.00842334	0.308302	0.553821	0.178077	0.913026	cydB	cytochrome d terminal oxidase polypeptide subunit II	enzyme; Energy metabolism, carbon: Electron transport	cytochrome d terminal oxidase, subunit II	K00426
698	BW25113_0735	2474.17	3249.42	4820.31	4187.34	1824.03	4401.68	0.00271255	-0.0173488	0.00203763	-0.00786278	-0.01372	0.00125063	0.0568264	0.647493	0.615327	0.240584	0.720586	ybgE			putative inner membrane protein in cydABX-ybgE operon
699	BW25113_0736	2478.45	2901.59	2506.56	2555.83	4046.81	1972.92	0.000156021	0.0110731	-0.00538452	-0.00581722	-0.00721215	-0.012779	0.250717	0.994346	0.932191	0.575346	0.397771	ybgC		enzyme; Fatty acid and phosphatidic acid biosynthesis	acyl-CoA thioester hydrolase	K07107
700	BW25113_0737	5514.81	6016.53	5006.15	4432.82	5511.97	3687.82	-0.00280312	0.00517655	-0.00306854	-0.00994818	-0.00405239	-0.00649544	0.466481	0.946789	0.665436	0.921236	0.281236	tolQ	inner membrane protein, membrane-spanning, maintains integrity of cell envelope; tolerance to group A colicins	membrane; Colicin-related functions	membrane spanning protein in TolA-TolQ-TolR complex	K03562
701	BW25113_0738	2601.16	2649.45	1819.71	1274.61	914.335	1115.01	-0.00979854	-0.00680288	-0.00131698	-0.0194331	-0.00146915	-0.000117976	0.808428	0.806595	0.215716	0.400776	0.0990066	tolR	putative inner membrane protein, involved in the tonB-independent uptake of group A colicins	putative transport; Not classified	membrane spanning protein in TolA-TolQ-TolR complex	K03560
702	BW25113_0739	6184.01	5936.36	2882.12	2158.34	1117.42	2131.55	-0.0147253	-0.0134749	-0.000338402	-0.0133366	0.000438452	0.00671315	0.884294	0.603062	0.303394	0.252784	0.291709	tolA	membrane spanning protein, required for outer membrane integrity	membrane; Colicin-related functions	membrane anchored protein in TolA-TolQ-TolR complex	K03646
703	BW25113_0740	25122.7	22164.1	12904.5	10940.9	6048.89	11522	-0.0112896	-0.0122325	0.000438697	-0.00609725	0.00478078	0.0187194	0.451983	0.649022	0.547662	0.354079	0.662296	tolB	periplasmic protein involved in the tonb-independent uptake of group A colicins	factor; Colicin-related functions	periplasmic protein	K03641
704	BW25113_0741	32882	29794.3	11536.2	10609.5	4168.29	12061.8	-0.0164804	-0.0187434	0.000252347	-0.000887955	0.00239551	-0.0192381	0.57261	0.478341	0.766644	0.219328	0.922106	pal	peptidoglycan-associated lipoprotein	membrane; Macromolecule synthesis, modification: Lipoprotein	peptidoglycan-associated outer membrane lipoprotein	K03640
705	BW25113_0742	15480	14229.9	6097.2	5689.49	2130.05	6325.37	-0.0151765	-0.0194905	-0.000244968	-0.00127292	0.0017873	-0.00678991	0.648112	0.527087	0.810261	0.20568	0.943564	ybgF			periplasmic TolA-binding protein
706	BW25113_0743	9380.17	9071.99	3119.84	3279.06	6996.61	4363.39	-0.00992478	0.0132454	0.00526	0.0145672	0.000707695	0.00588915	0.923284	0.457132	0.843953	0.342002	0.284371	lysT	anticodon: UUU		tRNA-Lys
707	BW25113_0744	17253.6	15700.1	4343.31	3908.81	8713.07	5833.96	-0.0141647	0.0125662	0.00872594	0.0121458	0.00343642	0.0184722	0.596734	0.355492	0.710467	0.412508	0.347524	valT	anticodon: UAC		tRNA-Val
708	BW25113_0745	12726.2	11135.7	2339.3	1876.98	3802.93	3161.77	-0.0190596	0.00939454	0.011704	0.0112198	0.00482763	0.00492468	0.423529	0.262029	0.439047	0.569801	0.341434	lysW	anticodon: UUU		tRNA-Lys
709	BW25113_0746	4849.9	4589.01	1573.47	1317.1	2596.49	2004.83	-0.0122464	0.00954752	0.0100151	0.0089973	0.00170942	-0.000664548	0.809501	0.447687	0.543078	0.558286	0.455116	valZ	anticodon: UAC		tRNA-Val
710	BW25113_0747	4603.05	4279.97	1578.12	1239.68	2551.05	1899.98	-0.0118946	0.00996173	0.0108706	0.0066224	0.00275076	2.24713e-05	0.720186	0.469588	0.406726	0.574965	0.575788	lysY	anticodon: UUU		tRNA-Lys
711	BW25113_0748	3431.6	2827.89	926.118	663.742	1401.18	1310.11	-0.014269	0.00807945	0.017034	0.0109871	0.00837277	0.00606908	0.252571	0.380008	0.274596	0.631394	0.283855	lysZ	anticodon: UUU		tRNA-Lys
712	BW25113_0749	413.789	338.777	74.3373	43.4312	142.807	115.786	-0.019048	0.0134713	0.0254776	0.0135295	0.00848662	0.00194155	0.430198	0.264718	0.379057	0.477036	0.334125	lysQ	anticodon: UUU		tRNA-Lys
713	BW25113_0750	395.24	353.001	614.057	542.89	909.698	428.498	0.00619627	0.010852	-0.00266616	-0.0113564	0.00719191	0.0057831	0.68876	0.764896	0.706217	0.650833	0.248656	nadA	quinolinate synthetase, A protein	enzyme; Biosynthesis of cofactors, carriers: Pyridine nucleotide	quinolinate synthase, subunit A	K03517
714	BW25113_0751	235.432	245.678	449.895	520.231	562.881	551.578	0.00993075	0.00134669	0.00143188	0.00717303	-0.00129258	0.000203815	0.828517	0.661983	0.643456	0.80372	0.565374	pnuC	required for NMN transport	transport; Transport of small molecules: Nucleosides, purines, pyrimidines	nicotinamide riboside transporter	K03811
715	BW25113_0752	279.664	271.539	533.525	729.833	673.232	687.421	0.0111319	4.4732e-06	-0.00283918	0.010123	0.0021686	0.0196127	0.983601	0.661945	0.304508	0.795137	0.458904	zitB	putative transport system permease protein	putative transport; Not classified	zinc efflux system	K16264
716	BW25113_0753	77.0504	99.5643	876.56	1381.3	1209.22	1475.13	0.0338329	-0.00234628	0.00188895	0.0171276	-0.010012	0.00359945	0.506188	0.119933	0.114684	0.712299	0.102375	ybgS	putative homeobox protein	putative regulator; Not classified	putative periplasmic protein
717	BW25113_0754	4822.79	4148.08	8942.93	7598.58	4969.49	7486.87	0.00572368	-0.00933324	0.00155836	-0.00926639	0.00811547	0.0189582	0.3761	0.671641	0.554734	0.4682	0.51363	aroG	3-deoxy-D-arabinoheptulosonate-7-phosphate synthase (DAHP synthetase, phenylalanine repressible)	enzyme; Amino acid biosynthesis: Phenylalanine	3-deoxy-D-arabino-heptulosonate-7-phosphate synthase, phenylalanine repressible	K01626
718	BW25113_0755	10861.3	9452.15	5927.62	7518.32	4077.41	6328.1	-0.00714783	-0.00890091	-0.00785099	0.00370836	0.00548638	0.00661387	0.403731	0.678822	0.368855	0.638422	0.867027	gpmA		enzyme; Energy metabolism, carbon: Glycolysis	phosphoglyceromutase 1	K01834
719	BW25113_0756	3197.59	4808.83	3355.24	4309.13	1943.66	4501.06	-0.00206494	-0.0142353	-0.00247376	0.00910646	-0.0216269	-0.0124276	0.00428499	0.974051	0.350595	0.50002	0.351291	galM		enzyme; Central intermediary metabolism: Pool, multipurpose conversions	aldose 1-epimerase; type-1 mutarotase	K01785
720	BW25113_0757	3261.8	6134.2	2553.79	2432.15	1065.49	3155.39	-0.00965395	-0.0176614	0.00416756	0.00346363	-0.0333708	-0.0123917	1.23538e-05	0.866545	0.873073	0.289824	0.513633	galK		enzyme; Degradation of small molecules: Carbon compounds	galactokinase	K00849
721	BW25113_0758	5246.56	9047.42	2538.31	2434.04	1477.22	2972.14	-0.014268	-0.0106069	0.00241527	0.0035683	-0.0292539	-0.0123449	0.000106566	0.620695	0.892694	0.50399	0.635828	galT		enzyme; Degradation of small molecules: Carbon compounds	galactose-1-phosphate uridylyltransferase	K00965
722	BW25113_0759	8247.25	11109.8	2203.02	2120.58	1672.88	2530.88	-0.0194557	-0.00510711	0.00133469	0.00474277	-0.0173041	-0.0187889	0.0269599	0.375847	0.904338	0.72663	0.682862	galE		enzyme; Degradation of small molecules: Carbon compounds	UDP-galactose-4-epimerase	K01784
723	BW25113_0760	2164.55	1687.42	1330.33	1072.56	949.573	1237.18	-0.00681583	-0.00434317	0.00406423	-0.00418971	0.0117603	-0.0124636	0.150836	0.739366	0.465576	0.672646	0.774716	modF	ATP-binding component of molybdate transport system	transport; Transport of small molecules: Anions	fused molybdate transporter subunits of ABC superfamily: ATP-binding components	K05776
724	BW25113_0761	747.674	774.533	1150.68	1162.26	1314.94	1027.48	0.00545891	0.00313618	-0.00191049	-0.00358047	-0.000934758	-0.0126405	0.775728	0.768403	0.962388	0.886571	0.677637	modE	molybdate uptake regulatory protein	regulator; Transport of small molecules: Anions	transcriptional repressor for the molybdenum transport operon modABC	K02019
725	BW25113_0762	218.31	209.473	285.734	346.506	889.297	428.498	0.00952789	0.0171574	0.00524885	0.0169861	0.00321895	-0.0123555	0.954463	0.857916	0.573314	0.189888	0.250163	acrZ			AcrAB-TolC efflux pump accessory protein, membrane-associated
726	BW25113_0763	917.471	877.976	765.829	4641.48	915.262	7820.55	0.0119131	-0.0264954	-0.0057651	0.0864187	-0.00141553	0.0192755	0.897919	0.902006	6.28529e-10	0.844806	1.36972e-12	modA	molybdate-binding periplasmic protein; permease; periplasmic-binding component of ABC superfamily	transport; Transport of small molecules: Anions	molybdate transporter subunit	K02020
727	BW25113_0764	876.092	747.379	683.748	3805.9	438.621	4755.42	0.00816822	-0.0348668	-0.0127531	0.0722916	0.00400552	0.0142803	0.452522	0.865857	4.25565e-09	0.585422	1.90605e-09	modB	molybdate transport permease protein; membrane component of ABC superfamily	transport; Transport of small molecules: Anions	molybdate transporter subunit	K02018
728	BW25113_0765	1017.35	821.082	1967.61	5791.46	1724.81	5720.91	0.0163571	-0.0184846	-0.00966964	0.0402022	0.00974435	-0.0171409	0.279541	0.651837	9.8833e-05	0.860041	0.000551908	modC	ATP-binding component of molybdate transport	transport; Transport of small molecules: Anions	molybdate transporter subunit	K02017
729	BW25113_0766	1140.06	1121.07	813.838	1191.53	1019.12	1216.21	-0.000887054	-0.00109512	-0.0035108	0.0165077	-5.18802e-05	-0.00620375	0.993257	0.817998	0.189426	0.800947	0.213974	ybhA	putative phosphatase	putative enzyme; Not classified	pyridoxal phosphate (PLP) phosphatase
730	BW25113_0767	1916.27	2160.68	2134.87	3309.27	863.332	2767.01	-0.000172067	-0.0222678	-0.00963786	0.00858072	-0.00752951	0.00051301	0.379941	0.941372	0.109272	0.274184	0.417979	pgl	putative isomerase	orf; Not classified	6-phosphogluconolactonase	K07404
731	BW25113_0768	119.856	144.821	91.3729	69.8676	87.1678	136.755	-0.00455715	-0.00212602	0.0171659	0.010257	-0.0101183	-0.00278648	0.54631	0.862246	0.624407	0.953385	0.357286	ybhD	putative transcriptional regulator LYSR-type	putative regulator; Not classified	putative DNA-binding transcriptional regulator
732	BW25113_0769	11.4149	10.3443	4.64608	0.944157	6.49122	8.20529	-0.0134364	0.0122216	0.0616726	0.00711993	0.00488942	-0.00277861	1	0.717698	0.732357	0.921216	0.756353	ybhH			putative PrpF family isomerase
733	BW25113_0770	32.8178	46.5496	10.8409	24.5481	56.5663	10.9404	-0.00778482	0.0274074	-0.0259643	0.0131895	-0.0180595	-0.00909761	0.557059	0.540252	0.455175	0.128023	1	ybhI	putative membrane pump protein	orf; Not classified	putative transporter	K03319
734	BW25113_0771	413.789	333.605	286.508	346.506	447.894	337.329	-0.000655725	0.00619811	-0.00230579	0.00847532	0.0105579	0.0123438	0.39236	0.80425	0.578551	0.610135	0.671125	ybhJ	putative enzyme	putative enzyme; Not classified	putative hydratase	K01681
735	BW25113_0772	3375.95	3114.94	2191.4	2141.35	1343.68	2037.65	-0.00702246	-0.0084299	-0.00241946	-0.00324135	0.0029907	0.0185316	0.68863	0.76725	0.947319	0.544731	0.770222	ybhC	putative pectinesterase	putative enzyme	acyl-CoA thioesterase, lipoprotein	K01051
736	BW25113_0773	349.581	336.191	1325.68	1295.38	601.829	1197.06	0.0142137	-0.0151281	-0.000327927	-0.0074481	0.00306987	-0.0179774	0.94597	0.369635	0.949535	0.338907	0.702343	ybhB			kinase inhibitor homolog, UPF0098 family
737	BW25113_0774	487.986	609.023	3133.78	1451.17	2843.15	1196.15	0.0164988	0.00960087	0.00626597	-0.0386027	-0.00717918	0.0121633	0.23657	0.21764	0.00635843	0.892457	0.00143103	bioA	7,8-diaminopelargonic acid synthetase	enzyme; Biosynthesis of cofactors, carriers: Biotin	7,8-diaminopelargonic acid synthase, PLP-dependent	K00833
738	BW25113_0775	321.043	351.708	971.805	488.129	844.786	504.169	0.00874032	0.00624216	0.00921708	-0.0276117	-0.0020419	0.0190008	0.646154	0.454178	0.0252418	0.85317	0.0347943	bioB	biotin synthesis, sulfur insertion?	enzyme; Biosynthesis of cofactors, carriers: Biotin	biotin synthase	K01012
739	BW25113_0776	303.921	334.898	332.969	161.451	213.283	166.841	-0.00560479	0.00155695	0.00721362	-0.028496	-0.00404823	-0.0103281	0.634634	0.952794	0.0526683	0.590728	0.0485477	bioF		enzyme; Biosynthesis of cofactors, carriers: Biotin	8-amino-7-oxononanoate synthase	K00652
740	BW25113_0777	159.808	178.44	160.29	64.2027	107.569	82.9646	-0.00723264	0.00347716	0.0140523	-0.0288102	-0.00465381	0.0093451	0.682515	1	0.0541091	0.64072	0.103939	bioC	biotin biosynthesis; reaction prior to pimeloyl CoA	enzyme; Biosynthesis of cofactors, carriers: Biotin	malonyl-ACP O-methyltransferase, SAM-dependent	K02169
741	BW25113_0778	97.0264	103.443	81.3064	33.9897	83.4585	55.6136	-0.00678883	0.00924278	0.0193566	-0.0184153	-0.00237659	0.00531738	0.849973	0.913425	0.156936	0.998939	0.422409	bioD		enzyme; Biosynthesis of cofactors, carriers: Biotin	dethiobiotin synthetase	K01935
742	BW25113_0779	2906.51	2811.08	9728.89	8839.2	10031.7	7110.34	0.0145178	0.00287659	-0.00170603	-0.0118846	0.00377824	0.0060382	0.929834	0.411902	0.732683	0.984507	0.266594	uvrB	DNA repair; excision nuclease subunit B	enzyme; Degradation of DNA	excinulease of nucleotide excision repair, DNA damage recognition component	K03702
743	BW25113_0780	1060.16	1051.24	923.021	771.376	1007.99	833.293	-0.00235758	0.00373973	0.00339126	-0.00412949	0.000573432	-0.00622268	0.955439	0.924712	0.558218	0.930259	0.707355	ybhK	putative structural protein	putative structure; Not classified	putative NAD(P)-binding transferase
744	BW25113_0781	2602.59	2856.33	3543.41	4001.34	6766.63	4357.01	0.00665455	0.00985622	0.00227817	0.00876481	-0.00382378	0.00605078	0.465529	0.832307	0.64448	0.446723	0.52177	moaA	molybdopterin biosynthesis, protein A	enzyme; Biosynthesis of cofactors, carriers: Molybdopterin	molybdopterin biosynthesis protein A	K03639
745	BW25113_0782	1045.89	1154.69	1317.16	1440.78	980.174	1700.32	0.00239883	-0.00838682	0.00278202	0.00728189	-0.00530755	0.0185458	0.497691	0.874964	0.743069	0.709452	0.432175	moaB	moaB is not required for molybdopterin biosynthesis	enzyme; Biosynthesis of cofactors, carriers: Molybdopterin	inactive molybdopterin adenylyltransferase	K03638
746	BW25113_0783	1004.51	1068.05	1452.67	1699.48	906.916	1716.73	0.00377148	-0.0115989	-0.00140138	0.00444053	-0.00338924	-0.0121272	0.649042	0.800803	0.569629	0.560128	0.619443	moaC		enzyme; Biosynthesis of cofactors, carriers: Molybdopterin	molybdopterin biosynthesis, protein C	K03637
747	BW25113_0784	487.986	500.408	624.898	551.388	280.977	687.421	9.91776e-05	-0.0154771	0.00540534	-0.000840629	-0.00179733	0.0189771	0.839785	0.867055	0.700814	0.338229	0.804663	moaD	molybdopterin biosynthesis	enzyme; Biosynthesis of cofactors, carriers: Molybdopterin	molybdopterin synthase, small subunit	K03636
748	BW25113_0785	582.159	636.177	710.85	723.224	340.325	856.085	8.03473e-05	-0.0158334	0.00281159	0.0033034	-0.00520688	0.0124912	0.58868	0.892466	0.946235	0.374712	0.589548	moaE	molybdopterin converting factor, subunit 2	enzyme; Biosynthesis of cofactors, carriers: Molybdopterin	molybdopterin synthase, large subunit	K03635
749	BW25113_0786	1172.88	1114.6	1570.37	2491.63	2238.54	2462.5	0.00826323	6.02154e-05	-0.00364211	0.018183	0.00259279	-0.0121996	0.859748	0.841803	0.0961867	0.681928	0.151801	ybhL			UPF0005 family inner membrane protein	K06890
750	BW25113_0787	54.2207	59.48	63.4964	67.0352	140.952	77.4944	0.00498692	0.013338	0.00425201	0.00864196	-0.00377988	0.00344099	0.853739	0.92955	0.935197	0.386271	0.715415	ybhM			UPF0005 family inner membrane protein	K06890
751	BW25113_0788	34.2446	86.6339	163.387	281.359	148.371	267.128	0.0172595	-0.00976221	-0.00431854	0.0165576	-0.0456845	-0.00741346	0.0535267	0.319543	0.148471	0.902685	0.192983	ybhN			UPF0104 family inner membrane protein	K07027
752	BW25113_0789	44.2326	47.8426	354.651	541.002	191.955	502.346	0.0266018	-0.0186124	-0.00297818	0.00937519	-0.00239072	-0.00272915	0.897038	0.182845	0.190762	0.463344	0.316151	clsB	cardiolipin synthase activity	Enzyme; Macromolecule synthesis: Phospholipids	cardiolipin synthase 2	K06131
753	BW25113_0790	28.5372	50.4287	267.924	404.099	267.995	380.178	0.0276285	-0.00658176	-0.00161181	0.0107055	-0.0262641	-0.00172934	0.335919	0.159362	0.227533	0.98953	0.329891	ybhP			endo/exonuclease/phosphatase family protein
754	BW25113_0791	1195.71	840.478	1525.46	1375.64	2540.85	1677.53	0.00701899	0.00934701	0.00697949	0.00343015	0.0187242	-9.38492e-05	0.0590324	0.867834	0.728996	0.550874	0.795002	ybhQ			inner membrane protein
755	BW25113_0792	743.394	619.368	1754.67	1627.73	2908.07	1882.66	0.0138452	0.00895157	0.00652586	0.00197307	0.0109957	0.00697157	0.398486	0.558175	0.802904	0.554629	0.85745	ybhR			inner membrane putative ABC superfamily transporter permease	K01992
756	BW25113_0793	214.029	265.074	1355.11	758.158	682.505	1467.83	0.0181407	-0.011232	0.0228476	-0.00694876	-0.00855446	0.00989237	0.383348	0.222782	0.0495557	0.403387	0.834518	ybhS			inner membrane putative ABC superfamily transporter permease	K01992
757	BW25113_0794	506.535	519.803	5135.47	3072.29	1413.23	4434.5	0.0228213	-0.0218868	0.0155617	-0.0156694	0.00106904	0.0197488	0.835015	0.132028	0.0622212	0.125328	0.585157	ybhF	putative ATP-binding component of a transport system	putative transport; Not classified	putative transporter subunit of ABC superfamily: ATP-binding component	K01990
758	BW25113_0795	396.667	400.843	5168.76	3803.07	2024.33	3510.04	0.0273566	-0.0146819	0.00442496	-0.020599	0.00263145	0.0065542	0.904149	0.0992405	0.26562	0.256715	0.177338	ybhG	putative membrane protein	putative membrane; Not classified	putative membrane fusion protein (MFP) component of efflux pump, membrane anchor	K01993
759	BW25113_0796	356.715	289.642	2402.8	3018.47	2838.52	2679.48	0.0274606	-0.000509552	-0.00102045	0.00320197	0.0130996	-0.0112908	0.432951	0.207404	0.399364	0.854226	0.756454	ybiH	putative transcriptional regulator	putative regulator; Not classified	DUF1956 domain-containing tetR family putative transcriptional regulator	K23777
760	BW25113_0797	16220.5	16170.8	4783.91	3715.26	4785.88	4648.75	-0.016604	0.00266059	0.00530305	-0.00127556	-0.00132138	-0.00620191	0.908224	0.411033	0.360924	0.986477	0.881954	rhlE	putative ATP-dependent RNA helicase	putative enzyme; Not classified	ATP-dependent RNA helicase	K11927
761	BW25113_0798	710.576	861.167	1112.74	690.179	643.558	753.063	-0.000205008	-0.00455813	0.00648457	-0.0181507	-0.00894117	-0.000461108	0.255963	0.759416	0.111492	0.501788	0.19337	ybiA			DUF1768 family protein	K09935
762	BW25113_0799	4266.31	4020.07	7153.41	4948.33	5219.87	4633.25	0.00330478	-0.000621538	0.00259548	-0.0178737	0.00407242	-0.000115327	0.78955	0.722597	0.17773	0.689906	0.130664	dinG	probably ATP-dependent helicase	putative enzyme; DNA - replication, repair, restriction/modification	ATP-dependent DNA helicase	K03722
763	BW25113_0800	1775.01	1823.19	2143.39	1438.9	1643.21	2391.39	0.000259637	-0.00355281	0.015327	-0.000965596	-0.00114354	-0.00632988	0.776802	0.897408	0.161778	0.735304	0.755891	ybiB	putative enzyme	putative enzyme; Not classified	putative family 3 glycosyltransferase
764	BW25113_0801	653.502	638.763	1947.48	2300.91	1966.84	2019.41	0.0148681	-0.00190339	-0.00254461	0.00102597	0.0025251	-0.011951	0.994834	0.45852	0.539412	0.995908	0.946571	ybiC		putative enzyme; Not classified	putative dehydrogenase	K13574
765	BW25113_0802	445.18	363.345	858.75	855.406	2019.7	815.059	0.0124774	0.0163267	0.00162558	0.000137463	0.0121932	0.000711409	0.411319	0.654772	1	0.316604	0.830518	ybiJ			DUF1471 family putative periplasmic protein
766	BW25113_0803	131.271	118.96	216.043	304.019	605.538	276.245	0.0125039	0.0152836	-0.00290306	0.0127367	0.00632451	0.000451811	0.839231	0.741243	0.342589	0.235717	0.521031	ybiI			DksA-type zinc finger protein
767	BW25113_0804	455.168	346.536	164.161	167.116	223.483	185.075	-0.00986952	0.00538713	0.000914445	0.00624853	0.0125632	-0.00359049	0.256623	0.496261	0.966516	0.735257	0.790664	ybiX	putative enzyme	putative enzyme; Not classified	Fe(II)-dependent oxygenase superfamily protein	K07336
768	BW25113_0805	3276.07	2429.63	300.446	222.821	412.656	377.443	-0.028012	0.00761121	0.011152	0.00887019	0.0121456	-0.000900702	0.0684157	0.125534	0.419457	0.721279	0.53436	fiu	ferric iron outer membrane transporter, TonB-dependent; siderophore receptor for ferri-dihydroxybenzoylserine, ferri-dihydroxybenzoate and other catecholate siderophores; surface receptor for colicins G, H, and E492	membrane; Outer membrane constituents	catecholate siderophore receptor Fiu	K16090
769	BW25113_0806	27.1103	25.8609	144.803	259.643	150.225	221.543	0.0252315	-0.00755114	-0.00612064	0.0156014	0.0039087	-0.00444271	1	0.291863	0.130491	0.984854	0.277195	mcbA			colanic acid mucoidy stimulation protein	K13650
770	BW25113_0807	1994.75	1942.15	969.482	1095.22	861.478	798.648	-0.00964239	-0.00103396	-0.00985555	-0.00428513	0.000269617	-0.00601865	0.966955	0.623611	0.667006	0.873928	0.503348	rlmF		enzyme; rRNA modification	23S rRNA m(6)A1618 methyltransferase, SAM-dependent	K06970
771	BW25113_0808	275.384	346.536	396.465	528.728	380.2	615.397	0.00542021	-0.00626194	0.00110106	0.015033	-0.0117748	-0.012329	0.304847	0.806192	0.367521	0.948453	0.193844	ybiO	putative transport protein	putative transport; Not classified	mechanosensitive channel protein, intermediate conductance	K22044
772	BW25113_0809	1318.42	1545.19	2152.68	1823.17	288.396	2442.44	-0.00185671	-0.0388221	0.00589512	-0.00423994	-0.00955446	6.42776e-05	0.284667	0.736931	0.563147	0.0226083	0.713732	glnQ	ATP-binding component of glutamine high-affinity transport system	transport; Transport of small molecules: Amino acids, amines	glutamine transporter subunit	K10038
773	BW25113_0810	1015.92	1312.44	1924.25	1907.2	440.476	2678.57	0.00245314	-0.0312037	0.00649113	0.0046307	-0.0139763	-0.00622755	0.109402	0.662124	0.988303	0.0843613	0.295974	glnP	glutamine high-affinity transport system; membrane component	transport; Transport of small molecules: Amino acids, amines	glutamine transporter subunit	K10037
774	BW25113_0811	2215.91	2516.26	6287.69	7432.41	2290.47	9454.32	0.0108992	-0.0243537	0.00408226	0.00932398	-0.00658968	-0.000504823	0.348137	0.477181	0.523806	0.223279	0.186177	glnH	periplasmic glutamine-binding protein; permease	transport; Transport of small molecules: Amino acids, amines	glutamine transporter subunit	K10036
775	BW25113_0812	389.533	477.133	16232.6	38143	15305.4	33967.2	0.0515559	-0.0148406	-0.00430352	0.0241655	-0.0064438	0.000718746	0.308268	0.0244035	0.00144621	0.929061	0.0150973	dps	global regulator, starvation conditions	regulator; Global regulatory functions	Fe-binding and storage protein; stress-inducible DNA-binding protetin	K04047
776	BW25113_0813	733.406	686.606	282.636	241.704	345.889	291.744	-0.0115645	0.00522497	0.00439576	0.00162318	0.00232111	0.00613208	0.81341	0.521488	0.679349	0.826659	0.969611	rhtA	putative transmembrane subunit	putative membrane; Not classified	threonine and homoserine efflux system	K11939
777	BW25113_0814	67534.7	62104.9	20135.3	17133.6	25682	19862.3	-0.0147527	0.00657491	0.00313099	0.000677923	0.0029539	-0.0192132	0.64469	0.41489	0.555383	0.781443	0.920898	ompX		membrane; Outer membrane constituents	outer membrane protein X	K11934
778	BW25113_0815	2853.72	2835.64	2165.85	1790.12	4085.76	1424.99	-0.00323503	0.0169332	-0.00282201	-0.0120635	0.00117762	0.00590642	0.934173	0.849888	0.50588	0.455935	0.15312	ybiP	putative enzyme	putative enzyme; Not classified	putative EptAB family phosphoethanolamine transferase, inner membrane protein
779	BW25113_0817	530.792	535.32	828.551	602.372	854.059	432.145	0.0026765	0.00751451	-0.00356186	-0.0229884	0.00107717	-0.00629024	0.900315	0.761659	0.301986	0.985841	0.0383854	mntR		regulator; Not classified	Mn(2+)-responsive manganese regulon transcriptional regulator	K11924
780	BW25113_0818	1512.47	1477.95	1768.61	1115.05	1400.25	1155.12	-0.00156191	0.00173159	0.00523593	-0.0176608	0.00189233	0.00574112	0.986792	0.915019	0.109878	0.764984	0.149092	ybiR			putative transporter
781	BW25113_0819	3739.8	3721.38	5623.3	5309	7333.22	3590.27	0.00462133	0.0087739	-0.00714114	-0.0139266	0.00156634	-0.00645322	0.92464	0.779335	0.844302	0.761194	0.119891	ldtB		enzyme; Murein sacculus, peptidoglycan	L,D-transpeptidase linking Lpp to murein	K19235
782	BW25113_0820	8889.33	8011.7	3774.16	3222.41	3583.15	2687.69	-0.0120849	0.00323103	-0.00417334	-0.0105931	0.00442104	-0.000376054	0.55742	0.560283	0.573993	0.935977	0.235859	ybiT	putative ATP-binding component of a transport system	putative transport; Not classified	putative transporter subunit of ABC superfamily: ATP-binding component
783	BW25113_0821	1050.17	911.595	785.187	432.424	778.946	320.918	-0.00765937	0.0109005	-0.00140959	-0.0317344	0.00802645	0.0181693	0.494172	0.842679	0.0579017	0.97941	0.00548943	ybiU			DUF1479 family protein
784	BW25113_0822	841.847	870.218	420.47	465.469	1015.41	357.386	-0.00619375	0.0180767	-0.00689852	-0.000580113	-0.00160301	-0.000893416	0.778401	0.638213	0.748061	0.304915	0.596716	ybiV			sugar phosphatase; preference for fructose-1-P, ribose-5-P and glucose-6-P	K07757
785	BW25113_0823	351.007	1153.39	1185.52	996.086	906.916	863.379	0.00563803	-0.00165746	-0.000451853	-0.0141548	-0.0582457	-0.0179881	4.54852e-10	0.411435	0.560648	0.73451	0.283815	ybiW		putative enzyme; Not classified	putative pyruvate formate lyase	K00656
786	BW25113_0824	69.9161	218.524	740.275	766.656	766.891	342.799	0.0210146	0.00565961	-0.0148953	-0.0268956	-0.0535481	-0.000898716	0.000511948	0.130711	0.898915	0.98117	0.0163119	ybiY		putative enzyme; Not classified	putative pyruvate formate lyase activating enzyme	K04069
787	BW25113_0825	345.3	689.192	984.194	879.01	1365.94	720.242	0.00887877	0.00919796	-0.00139254	-0.0112483	-0.0326918	0.0123325	0.000638595	0.478379	0.7144	0.706594	0.295798	fsaA	fructose-6-phosphate aldolase		fructose-6-phosphate aldolase 1	K08313
788	BW25113_0826	1481.08	1523.2	1845.27	1520.09	1126.69	1196.15	-0.00104941	-0.0049193	-0.00393612	-0.0165993	-0.00111376	-0.00636517	0.776802	0.880517	0.502234	0.541804	0.141768	moeB	molybdopterin biosynthesis	enzyme; Biosynthesis of cofactors, carriers: Molybdopterin	molybdopterin synthase sulfurylase	K21029
789	BW25113_0827	3027.8	3047.7	4518.31	4321.41	4561.47	3393.34	0.0041029	0.00248737	-0.00430185	-0.00962281	0.000533396	-0.000400514	0.866446	0.783409	0.882685	0.995287	0.31168	moeA	molybdopterin biosynthesis	enzyme; Biosynthesis of cofactors, carriers: Molybdopterin	molybdopterin molybdenumtransferase; molybdopterin biosynthesis protein	K03750
790	BW25113_0828	505.108	404.723	700.784	1383.19	510.024	971.871	0.00786704	-0.0133905	-0.0144025	0.0142441	0.0104272	0.00592032	0.347693	0.823988	0.0201266	0.692008	0.321182	iaaA	putative asparaginase	orf; Not classified	Isoaspartyl peptidase	K13051
791	BW25113_0829	766.224	667.21	1358.2	2866.46	721.453	1704.88	0.00933288	-0.0191914	-0.0189327	0.0104317	0.0062469	-0.00509585	0.534709	0.695658	0.00759408	0.439391	0.487648	gsiA	putative ATP-binding component of a transport system	putative transport; Not classified	glutathione transporter ATP-binding protein, ABC superfamily	K13892
792	BW25113_0830	425.204	442.221	1016.72	1587.13	335.689	1332.9	0.00948269	-0.0268562	-0.00846825	0.00738705	-0.00261838	0.0191353	0.795873	0.553631	0.11811	0.188353	0.407867	gsiB	putative transport protein	putative transport; Not classified	glutathione periplasmic binding protein, ABC superfamily transporter	K13889
793	BW25113_0831	253.981	314.209	446.024	631.641	186.391	491.406	0.00438431	-0.0200168	-0.00955775	0.00231789	-0.0113173	0.00326715	0.35511	0.703714	0.265583	0.301566	0.807472	gsiC	putative transport system permease protein	putative transport; Not classified	glutathione transporter, permease component, ABC superfamily	K13890
794	BW25113_0832	215.456	206.887	270.247	281.359	76.04	369.238	-0.000137397	-0.0272929	0.00421871	0.00578787	0.000634138	-0.00238414	0.957065	0.880807	0.906964	0.14991	0.388623	gsiD	putative transport system permease protein	putative transport; Not classified	glutathione transporter, permease component, ABC superfamily	K13891
795	BW25113_0833	119.856	131.89	125.444	160.507	80.6766	110.316	-0.00106102	-0.00900591	-0.0115834	-0.00334337	-0.00536025	0.00937102	0.755787	0.981297	0.563473	0.613531	0.737464	yliE			putative membrane-anchored cyclic-di-GMP phosphodiesterase
796	BW25113_0834	202.614	237.92	154.869	83.0858	145.589	74.7593	-0.00905004	0.00885934	0.00298739	-0.0272106	-0.00738752	-0.00389738	0.518101	0.859459	0.178626	0.934819	0.077539	yliF			putative membrane-anchored diguanylate cyclase
797	BW25113_0835	3304.61	3087.79	3098.16	3770.02	5190.19	1852.57	0.000521751	0.0127739	-0.0173007	-0.0124405	0.00420338	-0.0123101	0.751286	0.964552	0.463294	0.545363	0.079355	rimO			ribosomal protein S12 methylthiotransferase; radical SAM superfamily	K14441
798	BW25113_0836	155.528	151.286	51854.1	80620.6	177255	75496.9	0.0815571	0.0139223	0.00687257	0.0108661	0.0102408	-0.0112318	1	0.00177916	0.0940044	0.151066	0.221853	bssR	putative receptor	putative factor; Not classified	repressor of biofilm formation by indole transport regulation	K19688
799	BW25113_0837	201.187	237.92	11647.7	16497.3	33001.4	13065.6	0.0561306	0.0142668	0.00033611	0.00385938	-0.00198917	-0.00559355	0.501837	0.0163016	0.187501	0.22152	0.736762	yliI	putative dehydrogenase	putative enzyme; Not classified	soluble aldose sugar dehydrogenase	K21430
800	BW25113_0838	744.821	660.745	2062.08	2088.48	2917.34	1608.24	0.0142972	0.00782392	-0.0035548	-0.00777115	0.00807995	-0.0125909	0.603275	0.488541	0.952293	0.688236	0.383607	gstB	putative transferase	enzyme; Biosynthesis of cofactors, carriers: Thioredoxin, glutaredoxin, glutathione	glutathione S-transferase	K00799
801	BW25113_0839	836.14	831.427	1959.1	2400.99	2371.15	2321.18	0.0128334	0.000448483	-0.000876738	0.0062524	0.00137468	-0.00605248	0.94676	0.561324	0.4556	0.831455	0.610152	dacC	D-alanyl-D-alanine carboxypeptidase; penicillin-binding protein 6	enzyme; Murein sacculus, peptidoglycan	D-alanyl-D-alanine carboxypeptidase (penicillin-binding protein 6a)	K07258
802	BW25113_0840	1120.08	1097.79	1285.42	1230.24	1811.98	1247.2	0.00283093	0.00701606	0.00154612	-0.000431051	0.00165853	0.00626394	1	0.925477	0.892341	0.692163	0.882755	deoR	transcriptional repressor for deo operon, tsx, nupG	regulator; Salvage of nucleosides and nucleotides	deoxyribose-5-phosphate-inducible deoxyribose operon transcriptional repressor; repressor of nupG and tsx	K11534
803	BW25113_0841	1077.28	1135.29	772.023	944.157	1384.48	822.352	-0.00168482	0.00969116	-0.00482379	0.00573531	-0.00268858	-0.00602799	0.682177	0.820133	0.490757	0.495432	0.882033	ybjG			undecaprenyl pyrophosphate phosphatase	K19302
804	BW25113_0842	2123.17	2111.54	627.995	620.311	781.728	665.54	-0.0146901	0.00463386	-0.000181081	0.00398074	-0.0012307	0.005711	0.932533	0.413479	0.983006	0.807205	0.896916	mdfA	proton motive force efflux pump	transport; Transport of small molecules: Other	multidrug efflux system protein	K08160
805	BW25113_0843	492.267	522.389	122.347	142.568	161.353	159.547	-0.0159224	0.00318871	-0.00110673	0.012035	-0.00501132	0.00230391	0.710888	0.358261	0.727997	0.767705	0.534033	ybjH			uncharacterized protein
806	BW25113_0844	703.442	783.584	493.259	506.068	369.999	462.231	-0.00632491	-0.00487414	-0.00347982	-0.00220601	-0.00623589	0.0124926	0.501929	0.809376	0.929125	0.720601	0.808691	ybjI		enzyme; Biosynthesis of cofactors, carriers: Riboflavin	5-amino-6-(5-phospho-D-ribitylamino)uracil phosphatase; pyrimidine phosphatase; riboflavin synthesis	K20861
807	BW25113_0845	1021.63	1034.43	680.651	596.707	778.946	706.566	-0.00516767	0.00341114	0.0045745	0.00101561	-0.000969691	-0.00624595	0.86116	0.781923	0.681878	0.886106	0.948209	ybjJ	putative DEOR-type transcriptional regulator	putative regulator; Not classified	putative transporter
808	BW25113_0846	463.729	536.613	463.059	316.293	504.46	412.088	-0.00233127	0.00508746	0.00976474	-0.0064825	-0.0068513	0.0121254	0.430529	1	0.260095	0.933932	0.691536	rcdA	putative DEOR-type transcriptional regulator	putative regulator; Not classified	transcriptional regulator of csgD and ybiJI; autoregulator	K23778
809	BW25113_0847	2372.87	2348.17	3929.03	3641.61	6762.92	2430.59	0.00668996	0.0144106	-0.0066402	-0.0143406	0.00233641	0.000443335	0.956854	0.729282	0.793149	0.523867	0.0987184	ybjL	putative transport protein	putative transport; Not classified	putative transporter	K07085
810	BW25113_0848	172.65	235.334	361.62	273.806	1544.91	175.958	0.00939614	0.0351086	-0.00385709	-0.021088	-0.0121001	0.0137559	0.245277	0.619546	0.432755	0.0954184	0.0378819	ybjM			inner membrane protein
811	BW25113_0849	98.4533	128.011	185.843	160.507	1146.16	52.8785	0.00847349	0.0456502	-0.0198862	-0.0351376	-0.00908813	0.00621552	0.442521	0.675493	0.731955	0.0407758	0.00288281	grxA	glutaredoxin1 redox coenzyme for glutathione-dependent ribonucleotide reductase	carrier; Biosynthesis of cofactors, carriers: Thioredoxin, glutaredoxin, glutathione	glutaredoxin 1, redox coenzyme for ribonucleotide reductase (RNR1a)	K03674
812	BW25113_0850	509.389	521.096	450.67	533.449	459.022	583.487	-0.000277816	-0.00268762	0.000178485	0.00946893	-0.00167076	0.0124062	0.846772	0.934373	0.591098	0.998172	0.456356	ybjC			DUF1418 family protein
813	BW25113_0851	1656.58	1930.51	2017.17	2028.99	1540.27	2151.61	0.000846972	-0.00578221	0.00111877	0.000867839	-0.00781677	0.0127521	0.284955	0.892897	0.972042	0.731773	0.872144	nfsA		phenotype; Not classified	nitroreductase A, NADPH-dependent, FMN-dependent	K10678
814	BW25113_0852	1725.07	1770.18	1408.54	1201.91	1023.76	1374.84	-0.00449266	-0.00477887	0.00370525	-0.0027215	-0.00179075	0.00651809	0.782333	0.889521	0.591537	0.688381	0.897637	rimK		structural component; Ribosomes - maturation and modification	ribosomal protein S6 modification protein	K05844
815	BW25113_0853	1301.3	1309.85	1999.36	1632.45	2001.15	1512.51	0.00391248	0.00325228	0.00103582	-0.0107549	0.000692828	0.00636439	0.881759	0.768594	0.4804	0.987212	0.331893	ybjN	putative sensory transduction regulator	putative regulator; Not classified	negative regulator of motility; multicopy suppressor of coaA(Ts)
816	BW25113_0854	283.945	345.243	295.026	237.928	277.268	315.448	-0.0015057	-0.000273007	0.00835074	-4.52393e-05	-0.00976423	0.00918387	0.375506	0.981792	0.56307	0.93053	0.887215	potF	periplasmic putrescine-binding protein; permease protein	transport; Transport of small molecules: Amino acids, amines	putrescine transporter subunit: periplasmic-binding component of ABC superfamily	K11073
817	BW25113_0855	141.259	142.235	246.242	295.521	182.681	196.927	0.00601665	-0.00548493	-0.0104397	-0.00698523	0.000140717	0.000411987	0.95823	0.711362	0.607072	0.717255	0.512828	potG	ATP-binding component of putrescine transport system	transport; Transport of small molecules: Amino acids, amines	putrescine transporter subunit: ATP-binding component of ABC superfamily	K11076
818	BW25113_0856	121.283	120.253	72.7886	86.8625	43.5839	92.9933	-0.00690123	-0.0126019	-0.00192158	0.00808607	-0.00123004	-0.00883999	1	0.741505	0.741895	0.582379	0.625273	potH	putrescine transport protein; permease	transport; Transport of small molecules: Amino acids, amines	putrescine transporter subunit: membrane component of ABC superfamily	K11075
819	BW25113_0857	134.125	156.458	116.152	183.166	74.1854	129.461	-0.00243004	-0.0122024	-0.0133837	0.00580182	-0.00896798	0.00327935	0.603874	0.927961	0.278862	0.610601	0.831511	potI	putrescine transport protein; permease	transport; Transport of small molecules: Amino acids, amines	putrescine transporter subunit: membrane component of ABC superfamily	K11074
820	BW25113_0858	198.333	168.096	263.278	245.481	323.634	233.395	0.00477245	0.00509263	0.000486205	-0.00393281	0.00915065	0.003027	0.630852	0.850852	0.863654	0.823022	0.706726	ybjO			DUF2593 family inner membrane protein
821	BW25113_0859	1318.42	1189.6	996.584	1106.55	1173.06	736.653	-0.00292073	0.00500704	-0.0104498	-0.00745637	0.00516013	-0.0185771	0.626333	0.848256	0.710128	0.858658	0.310297	rlmC	putative enzyme	enzyme; rRNA modification	23S rRNA m(5)U747 methyltransferase, SAM-dependent	K03212
822	BW25113_0860	278.238	340.07	182.746	199.217	169.699	221.543	-0.00601993	-0.00311664	0.000553366	0.00682802	-0.0110532	-6.6967e-05	0.366781	0.778796	0.824827	0.922229	0.635914	artJ	arginine 3rd transport system periplasmic binding protein	transport; Transport of small molecules: Amino acids, amines	arginine binding protein, periplasmic	K09996
823	BW25113_0861	1207.12	1002.11	1215.72	1679.66	298.596	1705.79	-0.00143067	-0.0318551	-0.00488869	0.00887061	0.00725977	0.0129716	0.338193	0.996928	0.25068	0.100372	0.290526	artM	arginine 3rd transport system permease protein; membrane component of ABC superfamily	transport; Transport of small molecules: Amino acids, amines	arginine transporter subunit	K09998
824	BW25113_0862	1023.06	859.874	1256.76	2089.42	374.636	2746.04	0.0036916	-0.0329716	-0.000180101	0.0242039	0.00658357	-0.00582877	0.390293	0.888476	0.070346	0.152046	0.0121307	artQ	arginine 3rd transport system permease protein; membrane component of ABC superfamily	transport; Transport of small molecules: Amino acids, amines	arginine transporter subunit	K09999
825	BW25113_0863	921.751	1034.43	1979.23	4110.86	1054.36	3200.97	0.0109147	-0.0210422	-0.012461	0.0176582	-0.00650384	0.000485558	0.45004	0.601618	0.00797154	0.440157	0.122713	artI	arginine 3rd transport system periplasmic binding protein	transport; Transport of small molecules: Amino acids, amines	arginine transporter subunit	K09997
826	BW25113_0864	864.677	950.387	1406.21	2352.84	2075.34	2088.7	0.00998529	0.000773114	-0.00627103	0.0167259	-0.00443941	0.00627454	0.530216	0.739484	0.0651811	0.651774	0.211274	artP	ATP-binding component of 3rd arginine transport system	transport; Transport of small molecules: Amino acids, amines	arginine transporter subunit	K10000
827	BW25113_0865	115.576	130.597	839.392	1947.8	850.35	2004.83	0.030273	-0.013315	-0.00395493	0.0307263	-0.00485295	-0.00119812	0.699777	0.194948	0.00343077	0.999441	0.00574442	ybjP	putative lipoprotein	putative enzyme; Not classified	lipoprotein
828	BW25113_0866	716.283	674.969	1187.85	1995	2339.62	1883.57	0.0124086	0.00567566	-0.004325	0.0196659	0.00362533	-0.0185175	0.841249	0.729718	0.0658304	0.426686	0.144938	ybjQ			UPF0145 family protein
829	BW25113_0867	1202.84	1250.37	2457	3041.13	4124.71	3253.85	0.0122959	0.00590188	0.0015633	0.0108707	-0.000800245	-0.0118556	0.736321	0.625082	0.429841	0.543937	0.376564	amiD		putative regulator; Not classified	1,6-anhydro-N-acetylmuramyl-L-alanine amidase, Zn-dependent; OM lipoprotein	K11066
830	BW25113_0868	1722.22	1583.98	2326.14	2897.62	2749.49	2211.78	0.00557594	0.00196885	-0.00740245	0.000384031	0.0046943	0.000263995	0.695928	0.83681	0.417366	0.853718	0.827115	ybjS		putative enzyme; Not classified	putative NAD(P)H-dependent oxidoreductase with NAD(P)-binding Rossmann-fold domain
831	BW25113_0869	955.996	950.387	1696.59	2193.28	751.127	1617.35	0.0053346	-0.017301	-0.00963917	-0.00257441	1.25504e-05	-0.00546938	0.945426	0.69473	0.351151	0.323472	0.83553	ybjT		putative enzyme; Not classified	putative NAD-dependent oxidoreductase
832	BW25113_0870	1001.66	950.387	2012.53	2601.15	1298.24	2237.31	0.00898019	-0.0114	-0.00529382	0.00309537	0.00283079	0.00689322	0.857582	0.633275	0.34753	0.58582	0.765422	ltaE		putative enzyme; Not classified	L-allo-threonine aldolase, PLP-dependent	K01620
833	BW25113_0871	168.369	173.268	2864.31	4803.87	1966.84	3961.33	0.0376386	-0.0149818	-0.00480375	0.00913267	0.00138902	-0.0176541	0.892157	0.0733523	0.0567869	0.637636	0.30223	poxB	pyruvate oxidase	enzyme; Degradation of small molecules: Carbon compounds	pyruvate dehydrogenase (pyruvate oxidase), thiamine triphosphate-binding, FAD-binding	K00156
834	BW25113_0872	132.698	155.165	351.553	457.916	1062.71	462.231	0.0170784	0.0168306	0.0010785	0.0124088	-0.00575347	-0.00588204	0.600204	0.515036	0.418594	0.200065	0.43957	hcr		putative enzyme; Not classified	HCP oxidoreductase, NADH-dependent	K11933
835	BW25113_0873	222.59	280.59	312.836	415.429	930.099	402.059	0.00842368	0.0170354	-0.00130626	0.0126425	-0.0104555	7.38841e-05	0.338663	0.819898	0.395391	0.207454	0.488094	hcp		orf; Not classified	hybrid-cluster [4Fe-2S-2O] protein in anaerobic terminal reductases	K05601
836	BW25113_0874	727.698	605.144	286.508	285.135	465.513	321.83	-0.00877959	0.00895104	0.00195252	0.00631635	0.00844996	0.0122545	0.395588	0.530682	1	0.5785	0.775061	ybjE	putative surface protein	putative structure; Not classified	putative transporter
837	BW25113_0875	175.504	143.528	273.344	255.867	233.684	230.66	0.00565626	-0.00164553	-0.0010154	-0.0066884	0.0108115	0.000177025	0.569669	0.767375	0.8707	0.843007	0.605042	aqpZ	transmembrane water channel; aquaporin Z	transport; Transport of small molecules: Other	aquaporin Z	K06188
838	BW25113_0876	878.945	995.643	2104.67	2378.33	2376.71	1889.04	0.0109326	0.00190669	-0.00469321	-0.00318961	-0.00494027	8.711e-05	0.423041	0.551405	0.649151	0.897326	0.682756	ybjD			putative OLD family ATP-dependent endonuclease; DUF2813 family protein	K07459
839	BW25113_0877	2050.4	2300.32	3862.44	3837.05	7299.84	1961.98	0.00752814	0.0173219	-0.0130547	-0.0197528	-0.00359969	0.00621875	0.393837	0.664183	0.99408	0.454037	0.0218389	ybjX	putative enzyme	putative enzyme; Not classified	DUF535 family protein	K09824
840	BW25113_0878	603.562	607.73	837.069	918.665	362.581	815.059	0.00150676	-0.016675	-0.00434214	-0.00299882	-0.000883043	-2.74897e-05	0.90226	0.823826	0.744758	0.314791	0.894978	macA		putative membrane; Not classified	macrolide transporter subunit, membrane fusion protein (MFP) component	K13888
841	BW25113_0879	946.008	911.595	1818.94	2042.21	1494.84	2121.52	0.0088048	-0.00619407	0.000654143	0.00418814	0.00233618	0.0129173	0.9279	0.654813	0.668382	0.799447	0.647913	macB		putative transport; Not classified	fused macrolide transporter subunits of ABC superfamily: ATP-binding component/membrane component	K05685
842	BW25113_0880	644.94	689.192	3521.73	5545.98	2946.09	6219.61	0.0240344	-0.0119571	0.000979648	0.0181958	-0.00205303	0.0131799	0.661984	0.257215	0.092166	0.815407	0.064231	cspD	stress induced DNA replication inhibitor.	phenotype; Not classified	inhibitor of DNA replication, cold shock protein homolog	K03704
843	BW25113_0881	495.12	506.873	756.537	863.904	1344.61	912.61	0.00830367	0.00844174	0.00162367	0.00793622	-0.000221048	0.0125699	0.845411	0.772985	0.648774	0.50226	0.584373	clpS			regulatory protein for ClpA substrate specificity	K06891
844	BW25113_0882	11426.3	11757.6	28636.9	32272.2	36488.1	35485.1	0.0134989	0.0015874	0.00304633	0.00698222	-0.000170371	0.000690744	0.736494	0.529729	0.641112	0.782366	0.4996	clpA	ATP-binding component of serine protease	enzyme; Degradation of proteins, peptides, glyco	ATPase and specificity subunit of ClpA-ClpP ATP-dependent serine protease, chaperone activity	K03694
845	BW25113_0883	218.31	227.576	88.2755	79.3092	185.463	61.9955	-0.0107439	0.0183982	-0.00506892	-0.00824089	-0.00213589	-0.00735552	0.83744	0.551088	0.855959	0.410782	0.440362	serW	anticodon: GGA		tRNA-Ser
846	BW25113_0884	10170.7	10450.4	8137.61	7779.86	16740.9	6518.65	-0.00136442	0.0160846	-0.00286577	-0.00469852	-0.000639563	-0.0188718	0.74504	0.877998	0.879995	0.395468	0.422938	infA	protein chain initiation factor IF-1	factor; Proteins - translation and modification	translation initiation factor IF-1	K02518
847	BW25113_0885	590.72	689.192	946.251	704.341	815.112	847.88	0.00318665	-0.00033878	0.00762821	-0.00691898	-0.00694376	0.012471	0.375874	0.74798	0.331621	0.84465	0.689147	aat	leucyl, phenylalanyl-tRNA-protein transferase	enzyme; Aminoacyl tRNA synthetases, tRNA modification	leucyl/phenylalanyl-tRNA-protein transferase	K00684
848	BW25113_0886	2330.06	2247.31	3543.41	3299.83	911.553	3076.07	0.000235539	-0.0248126	-0.00224287	-0.00949877	0.00107629	0.00583667	0.917785	0.773578	0.807244	0.108485	0.599502	cydC	ATP-binding component of cytochrome-related transport	transport; Transport of small molecules: Other	fused glutathione, cysteine exporter subunits of ABC superfamily: membrane component/ATP-binding component	K16012
849	BW25113_0887	2267.28	2118	4234.9	4661.3	2912.7	3228.33	0.00666265	-0.0060947	-0.00866668	-0.009434	0.00405607	-0.018765	0.759341	0.668331	0.712021	0.638584	0.336548	cydD	ATP-binding component of cytochrome-related transport, Zn sensitive	transport; Not classified	fused glutathione, cysteine exporter subunits of ABC superfamily: membrane component/ATP-binding component	K16013
850	BW25113_0888	6268.19	5953.17	3179.47	2276.36	2130.97	2174.4	-0.0120771	-0.00210606	0.000369046	-0.0145695	0.00181983	-0.00636367	0.826596	0.64322	0.23213	0.616892	0.188478	trxB	thioredoxin reductase	enzyme; 2'-Deoxyribonucleotide metabolism	thioredoxin reductase, FAD/NAD(P)-binding	K00384
851	BW25113_0889	4100.79	3808.01	2362.53	2222.55	1343.68	2535.43	-0.00855298	-0.0106938	0.00172349	0.000761118	0.00232126	-0.00635807	0.715798	0.70614	0.838839	0.486892	0.855507	lrp	regulator for leucine (or lrp) regulon and high-affinity branched-chain amino acid transport system	regulator; Central intermediary metabolism: Pool, multipurpose conversions	leucine-responsive global transcriptional regulator	K03719
852	BW25113_0890	16263.3	14694.1	12497.2	11014.5	5839.32	10760.8	-0.00626084	-0.012507	-0.000919626	-0.00745705	0.00413889	-0.00668051	0.562786	0.856171	0.648279	0.352154	0.575856	ftsK	cell division protein	phenotype; Cell division	DNA translocase at septal ring sorting daughter chromsomes	K03466
853	BW25113_0891	2676.79	3023.13	2093.06	2080.92	880.024	2292.92	-0.00665379	-0.0171111	0.000364433	0.000424171	-0.00754017	0.0125783	0.3576	0.865932	0.996996	0.294421	0.802697	lolA	periplasmic protein effects translocation of lipoproteins from inner membrane to outer	transport; Protein, peptide secretion	lipoprotein chaperone	K03634
854	BW25113_0892	3832.54	3700.69	3052.47	2697.46	1212.93	2990.37	-0.00638014	-0.0166542	0.00169261	-0.00406144	0.000534746	-9.80488e-05	0.91909	0.875722	0.664846	0.264585	0.904396	rarA	putative polynucleotide enzyme	putative enzyme; Not classified	DNA-dependent ATPase involved in processing recombination intermediates at replication forks	K07478
855	BW25113_0893	15532.8	13311.9	24258	26191.9	26407.2	20639	0.00675834	0.00204807	-0.00510418	-0.00458076	0.00859261	-0.00617001	0.341934	0.759195	0.760512	0.931983	0.547575	serS	serine tRNA synthetase; also charges selenocystein tRNA with serine	enzyme; Aminoacyl tRNA synthetases, tRNA modification	seryl-tRNA synthetase, also charges selenocysteinyl-tRNA with serine	K01875
856	BW25113_0894	2477.03	6964.33	9607.32	11041.9	14121.2	5770.14	0.0111656	0.0102561	-0.0136102	-0.0156478	-0.0495392	-0.00705574	3.11293e-12	0.359254	0.591853	0.653743	0.0773193	dmsA	anaerobic dimethyl sulfoxide reductase subunit A	enzyme; Energy metabolism, carbon: Anaerobic respiration	dimethyl sulfoxide reductase, anaerobic, subunit A	K07306
857	BW25113_0895	519.377	2084.39	2628.13	2451.03	4178.49	1551.71	0.0118247	0.0132542	-0.00682242	-0.018179	-0.0668571	-0.0206323	1.31226e-15	0.278236	0.813541	0.587896	0.0736574	dmsB	anaerobic dimethyl sulfoxide reductase subunit B	enzyme; Energy metabolism, carbon: Anaerobic respiration	dimethyl sulfoxide reductase, anaerobic, subunit B	K07307
858	BW25113_0896	439.473	2384.37	2808.55	2818.31	3426.44	1494.27	0.0119533	0.00854103	-0.0117323	-0.0220213	-0.0820249	0.0115221	5.93007e-22	0.218918	0.978198	0.823666	0.0333014	dmsC	anaerobic dimethyl sulfoxide reductase subunit C	enzyme; Energy metabolism, carbon: Anaerobic respiration	dimethyl sulfoxide reductase, anaerobic, subunit C	K07308
859	BW25113_0897	28.5372	90.513	2402.8	4728.34	783.583	4645.1	0.0500692	-0.0334221	-0.00130387	0.0156975	-0.0544795	0.0110592	0.0189481	0.0109536	0.0133417	0.180527	0.0324106	ycaC			putative isochorismatase family hydrolase
860	BW25113_0898	947.435	928.405	2164.3	2097.92	2075.34	2071.38	0.0103284	-0.000820903	0.00148483	-0.00282883	0.0022047	-0.0187715	1	0.572733	0.924359	0.94583	0.84439	ycaD		putative transport; Not classified	putative MFS-type transporter	K08219
861	BW25113_0899	276.811	259.902	219.14	272.861	165.062	197.839	-0.00311391	-0.00590705	-0.010273	-0.00183263	0.00244031	-0.00630883	0.877766	0.876413	0.546734	0.731947	0.753752	ycaM		putative transport; Not classified	putative transporter
862	BW25113_0900	135.552	90.513	76.6603	90.6391	84.3858	96.6401	-0.00315118	-0.000914803	-0.000831943	0.00970087	0.0193565	-0.000272068	0.290926	0.711032	0.750541	0.93707	0.641537	ycaN	putative transcriptional regulator LYSR-type	putative regulator; Not classified	LysR family putative transcriptional regulator
863	BW25113_0901	87.0384	76.2895	73.5629	77.4209	80.6766	45.5849	-0.00227157	0.00530507	-0.0126013	-0.0136245	0.00690352	-0.00980155	0.812853	0.918995	0.933435	0.940979	0.337851	ycaK			putative NAD(P)H-dependent oxidoreductase
864	BW25113_0902	2004.74	2396.01	6703.52	7580.64	11793.6	5055.37	0.0158845	0.0116195	-0.00738521	-0.00765653	-0.00652789	-0.0126468	0.208849	0.412468	0.636018	0.506721	0.31609	pflA		enzyme; Energy metabolism, carbon: Anaerobic respiration	[formate-C-acetyltransferase 1]-activating enzyme; pyruvate formate-lyase 1-activating enzyme	K04069
865	BW25113_0903	49380.8	84508.1	66906.6	105079	14850.1	101138	-0.0018451	-0.0350066	-0.00741223	0.0111167	-0.0291486	0.012693	7.30972e-05	0.834508	0.086726	0.0764217	0.177499	pflB	formate acetyltransferase 1	enzyme; Energy metabolism, carbon: Anaerobic respiration	formate C-acetyltransferase 1, anaerobic; pyruvate formate-lyase 1	K00656
866	BW25113_0904	6477.94	10301.7	5072.74	8419.99	4157.16	7352.85	-0.0038332	-0.00959327	-0.00906719	0.014963	-0.0247561	-0.0060957	0.000824604	0.866455	0.0587388	0.795938	0.231408	focA	probable formate transporter (formate channel 1)	putative transport; Degradation of small molecules: Carbon compounds	formate channel	K06212
867	BW25113_0905	15420.1	12797.2	3097.39	2730.5	1511.53	2593.78	-0.0228564	-0.010603	-0.00391231	-0.00631294	0.00661681	0.0115462	0.239486	0.286166	0.658272	0.380594	0.519767	ycaO			ribosomal protein S12 methylthiotransferase accessory factor	K09136
868	BW25113_0906	62.7818	53.0148	109.183	157.674	137.243	143.137	0.0110517	-0.000569475	-0.00429556	0.0112788	0.00902383	-0.0062156	0.789814	0.7232	0.399578	0.812378	0.536733	ycaP			UPF0702 family putative inner membrane protein
869	BW25113_0907	3261.8	2972.71	4307.69	3499.05	2936.81	3834.6	0.00174294	-0.00534739	0.00407224	-0.00671828	0.00492769	0.0123077	0.630765	0.848609	0.455077	0.631038	0.658047	serC	3-phosphoserine aminotransferase	enzyme; Amino acid biosynthesis: Serine	3-phosphoserine/phosphohydroxythreonine aminotransferase	K00831
870	BW25113_0908	2067.52	2101.2	1334.2	1086.72	316.215	1010.16	-0.0122456	-0.0238419	-0.00274274	-0.0138746	-0.00262907	-0.000324346	0.824499	0.764518	0.487211	0.0923611	0.340626	aroA		enzyme; Amino acid biosynthesis: Chorismate	5-enolpyruvylshikimate-3-phosphate synthetase	K00800
871	BW25113_0909	104.161	103.443	72.0142	86.8625	124.26	83.8763	-0.00168475	0.00831637	-0.00243931	0.00831392	0.00014863	-0.000184043	1	0.81399	0.726906	0.557369	0.78245	ycaL	putative heat shock protein	putative factor; Not classified	putative peptidase-related chaperone	K07387
872	BW25113_0910	17075.2	15901.8	12322.2	11425.2	13264.3	9864.58	-0.00441572	0.00385029	-0.0030373	-0.00670894	0.00348031	-0.00023375	0.714851	0.82257	0.789922	0.94286	0.420492	cmk		enzyme; Pyrimidine ribonucleotide biosynthesis	cytidylate kinase	K00945
873	BW25113_0911	510141	430688	104723	98375.5	62939.8	84858.2	-0.0218418	-0.0067469	-0.00636264	-0.00621668	0.00599084	-0.019578	0.281086	0.292123	0.826184	0.526885	0.442361	rpsA		structural component; Ribosomal proteins - synthesis, modification	30S ribosomal subunit protein S1	K02945
874	BW25113_0912	2953.6	3197.7	1642.39	1404.91	792.856	1578.15	-0.0112041	-0.0122477	0.00188349	-0.00390736	-0.00548585	-5.75571e-05	0.516968	0.688621	0.593371	0.375369	0.856177	ihfB	integration host factor (IHF), beta subunit; site-specific recombination	factor; DNA - replication, repair, restriction/modification	integration host factor (IHF), DNA-binding protein, beta subunit	K05788
875	BW25113_0913	854.689	1132.71	814.613	821.417	969.974	761.268	-0.00195574	0.0040317	-0.00179259	-0.00155752	-0.0140426	-0.00651423	0.0893329	0.974235	0.968928	0.848153	0.792901	ycaI			ComEC family inner membrane protein	K02238
876	BW25113_0914	9304.55	8554.77	6362.03	6306.03	7369.39	4444.53	-0.00494899	0.00594971	-0.00826955	-0.0100261	0.00419783	-0.0189746	0.653518	0.794114	0.987089	0.872511	0.208475	msbA	ATP-binding transport protein; multicopy suppressor of htrB	transport; Transport of small molecules: Other	fused lipid transporter subunits of ABC superfamily: membrane component/ATP-binding component	K11085
877	BW25113_0915	5303.64	4654.96	2477.13	1572.97	952.355	1528.92	-0.0152893	-0.0111942	0.000955368	-0.0201849	0.00525683	0.0066451	0.451462	0.604134	0.108336	0.249139	0.100579	lpxK		putative enzyme; Not classified	lipid A 4'kinase	K00912
878	BW25113_0916	1285.6	1309.85	1056.98	620.311	446.039	760.357	-0.00847234	-0.0104177	0.00808602	-0.0167158	-0.00144431	-0.00660585	0.825267	0.893478	0.0779852	0.299153	0.269515	ycaQ			DUF1006 family protein with C-terminal wHTH domain	K09927
879	BW25113_0917	987.387	971.075	1378.34	1072.56	1767.47	1168.8	0.00385943	0.00746112	0.0054139	-0.00678005	0.00194872	8.71665e-05	0.993634	0.81963	0.393239	0.777901	0.55693	ycaR			peroxide and acid resistance protein, UPF0434 family	K09791
880	BW25113_0918	3304.61	3270.11	4630.59	3885.21	5179.07	4053.41	0.00375795	0.00410072	0.00347889	-0.00561251	0.0013971	8.04931e-05	0.954866	0.816802	0.528971	0.906174	0.617486	kdsB	CTP:CMP-3-deoxy-D-manno-octulosonate transferase	enzyme; Surface polysaccharides & antigens	3-deoxy-manno-octulosonate cytidylyltransferase	K00979
881	BW25113_0919	702.015	969.782	4093.2	5663.05	11398.6	5885.93	0.0263406	0.0137217	0.00237658	0.0142343	-0.013286	-0.00611194	0.0620791	0.240307	0.225213	0.229436	0.243022	ycbJ			protein kinase-like domain protein
882	BW25113_0920	432.338	531.441	1782.55	2020.5	4086.69	2199.93	0.0207991	0.0126396	0.00450182	0.00789281	-0.00779153	-0.0125282	0.285232	0.34083	0.644053	0.329668	0.519693	ycbC			DUF218 superfamily protein
883	BW25113_0921	3014.95	2957.19	1932.77	1706.09	1888.02	1590	-0.00668491	0.00218799	-0.00122707	-0.00643353	0.000603844	0.00607947	1	0.760832	0.668769	0.963768	0.487378	smtA	S-adenosylmethionine-dependent methyltransferase	enzyme; Central intermediary metabolism: Pool, multipurpose conversions	putative S-adenosyl-L-methionine-dependent methyltransferase	K06219
884	BW25113_0922	4518.86	4567.03	2321.49	2243.32	1237.97	2269.22	-0.0109629	-0.0112338	-0.00163106	-0.00195203	-0.00212924	-0.0187955	0.840397	0.64951	0.915157	0.44048	0.899303	mukF	mukF protein (killing factor KICB)	factor; Cell killing	chromosome condensin MukBEF, kleisin-like subunit, binds calcium	K03633
885	BW25113_0923	5190.91	4987.27	2216.18	2556.78	833.658	2456.12	-0.0132204	-0.0199768	-0.00539205	0.00256116	-0.000486331	-0.0132377	0.890067	0.562991	0.595337	0.239322	0.772673	mukE			chromosome condensin MukBEF, MukE localization factor	K03804
886	BW25113_0924	25874.7	23406.7	7137.93	9513.33	1491.13	7934.51	-0.0199537	-0.031967	-0.0117016	0.00269671	0.00115492	0.0125217	0.565748	0.386825	0.277703	0.0667249	0.76081	mukB	kinesin-like cell division protein involved in chromosome partitioning	structural component; Cell division	chromosome condensin MukBEF, ATPase and DNA-binding subunit	K03632
887	BW25113_0925	1666.57	1589.15	4004.15	5482.72	5735.46	5410.93	0.0147861	0.0018903	-0.00115295	0.0116601	0.00350587	-0.0123244	0.866721	0.549186	0.240408	0.676707	0.337677	ldtD	putative amidase	enzyme; Murein sacculus, peptidoglycan	murein L,D-transpeptidase	K21470
888	BW25113_0926	3425.89	3695.52	14901.5	15483.2	16017.5	12765.6	0.0182839	0.00143943	-0.00197427	-0.00622857	-0.00157353	-0.0192241	0.527708	0.321645	0.873057	0.944251	0.563792	ycbK			M15A protease-related family periplasmic protein
889	BW25113_0927	4018.04	3926.97	11026.7	8987.43	8133.5	7428.52	0.0101227	-0.00208166	-0.000931349	-0.015991	0.00275848	-0.000650889	0.983272	0.490855	0.454907	0.699349	0.166052	ycbL			putative metal-binding enzyme	K01069
890	BW25113_0928	6166.89	5479.92	13847.6	12905.7	7731.97	10800.9	0.0081007	-0.00937507	-0.00270672	-0.010936	0.00672736	0.000213432	0.499956	0.579481	0.804522	0.471495	0.371368	aspC	aspartate aminotransferase	enzyme; Amino acid biosynthesis: Aspartate	aspartate aminotransferase, PLP-dependent	K00813
891	BW25113_0929	79319.1	66304.7	6294.66	4649.03	3289.19	14829.7	-0.0320742	-0.0157895	0.0236906	0.0252865	0.0042601	-0.0195589	0.252193	0.105726	0.26953	0.424929	0.00495586	ompF	outer membrane protein 1a (Ia;b;F)	membrane; Outer membrane constituents	outer membrane porin 1a (Ia;b;F)	K09476
892	BW25113_0930	11761.6	10588.7	13905.7	13459	13394.2	10667.8	0.00176297	0.00143195	-0.00464095	-0.00864457	0.00576086	0.0121667	0.548851	0.908473	0.915675	0.94968	0.342175	asnS	asparagine tRNA synthetase	enzyme; Aminoacyl tRNA synthetases, tRNA modification	asparaginyl tRNA synthetase	K01893
893	BW25113_0931	4520.29	4325.23	4763.01	4283.64	8066.73	4030.62	0.00189029	0.0120746	0.000607145	-0.00443838	0.00313088	-0.0123782	0.869348	0.971689	0.707952	0.536418	0.539802	pncB		enzyme; Biosynthesis of cofactors, carriers: Pyridine nucleotide	nicotinate phosphoribosyltransferase	K00763
894	BW25113_0932	11767.3	10421.9	8575.89	9111.12	6181.5	10645	-0.00355883	-0.0082592	0.00191483	0.00660636	0.00507705	-0.018547	0.475186	0.827855	0.808903	0.678955	0.497737	pepN		enzyme; Degradation of proteins, peptides, glyco	aminopeptidase N	K01256
895	BW25113_0933	222.59	177.147	240.047	172.781	185.463	251.629	0.000496203	-0.00341726	0.0116103	-0.0019956	0.0115876	-0.000151865	0.469016	0.962308	0.402634	0.753051	0.936644	ssuB	ATP-binding component of ABC superfamily	transport; Not classified	alkanesulfonate transporter subunit	K15555
896	BW25113_0934	35.6715	42.6704	54.9786	37.7663	29.6741	44.6732	0.000344451	-0.00799232	0.00719076	-0.0119139	-0.00862995	0.00259416	0.774277	0.797316	0.587056	0.529883	0.69679	ssuC	membrane component of ABC superfamily	putative transport; Not classified	putative alkanesulfonate transporter subunit	K15554
897	BW25113_0935	38.5252	34.9122	58.076	73.6443	51.9298	48.32	0.00577367	-0.00252487	-0.0112376	-0.00452066	0.00538566	-0.00894059	0.942946	0.806383	0.681553	0.905291	0.722496	ssuD			alkanesulfonate monooxygenase, FMNH(2)-dependent	K04091
898	BW25113_0936	34.2446	32.3261	60.399	65.1468	90.8771	52.8785	0.00891065	0.00801976	-0.00374685	-0.00296514	0.00422195	-0.000432805	1	0.731289	0.906946	0.672516	0.791602	ssuA	periplasmic-binding component of ABC superfamily		aliphatic sulfonate binding protein, SsuABC ABC transporter	K15553
899	BW25113_0937	21.4029	21.9817	28.6508	35.878	33.3834	45.5849	0.00628845	-0.00237961	0.00400133	0.0160581	-0.00136719	0.00645972	1	0.884886	0.789175	0.912416	0.471649	ssuE			NAD(P)H-dependent FMN reductase	K00299
900	BW25113_0938	19.976	21.9817	35.6199	46.2637	39.8746	39.203	0.00840988	-0.0005944	-0.00512234	0.00455965	-0.00419914	0.00376179	0.948768	0.747824	0.719225	0.938215	0.921572	elfA	putative fimbrial-like protein	structural component; Surface structures	laminin-binding fimbrin subunit
901	BW25113_0939	29.964	23.2748	29.4252	16.0507	49.1478	15.4989	-0.000938377	0.0187066	0.00604873	-0.0228271	0.0143914	-0.0070056	0.792065	1	0.53624	0.62567	0.400783	elfD		putative factor; Surface structures	putative periplasmic pilin chaperone
902	BW25113_0940	109.868	130.597	166.484	248.313	631.503	185.075	0.0105696	0.0220514	-0.0078079	0.0098141	-0.00708071	0.00389918	0.596919	0.785567	0.295164	0.128716	0.819385	elfC		putative membrane; Outer membrane constituents	putative outer membrane fimbrial subunit export usher protein	K07347
903	BW25113_0941	129.844	142.235	168.808	147.289	265.213	202.397	0.00441805	0.00797982	0.00968231	0.00537528	-0.00377096	-0.00302764	0.756749	0.864671	0.758388	0.612225	0.663296	elfG		putative structural component; Surface structures	putative fimbrial-like adhesin protein
904	BW25113_0942	57.0744	72.4104	71.2399	42.4871	101.078	34.6445	-0.00143452	0.0157533	0.00122642	-0.0255991	-0.0102393	-0.00705174	0.599831	0.895442	0.405258	0.716207	0.170767	ycbU	putative fimbrial-like protein	putative structural component; Surface structures	putative fimbriae protein
905	BW25113_0943	38.5252	72.4104	52.6556	67.9793	87.1678	63.8189	0.00326078	0.00667064	-0.00294072	0.00871005	-0.0312524	0.00582168	0.2021	0.856279	0.67084	0.601314	0.74592	ycbV	putative fimbrial-like protein	putative structural component; Surface structures	putative fimbrial-like adhesin protein
906	BW25113_0944	191.199	131.89	259.406	172.781	229.975	196.015	0.00355234	0.00209888	0.00742748	-0.0124493	0.0196419	1.71447e-05	0.258543	0.839424	0.293267	0.876873	0.414779	ycbF		putative factor; Surface structures	putative periplasmic pilin chaperone
907	BW25113_0945	1278.47	1307.27	2312.2	2619.09	4229.49	1972.92	0.00949962	0.0116954	-0.00561354	-0.00284329	0.000420661	-0.0128908	0.808809	0.684872	0.641519	0.478269	0.563707	pyrD	dihydro-orotate dehydrogenase	enzyme; Pyrimidine ribonucleotide biosynthesis	dihydro-orotate oxidase, FMN-linked	K00254
908	BW25113_0946	449.461	434.462	740.275	667.519	1460.52	655.511	0.00822412	0.0143377	0.00260927	-0.00318792	0.00337455	-0.00584335	0.957397	0.734272	0.747044	0.426932	0.666807	zapC			FtsZ stabilizer	K18657
909	BW25113_0947	1779.29	1765	1911.09	1764.63	2166.21	1631.94	0.000642967	0.00412394	-0.000661709	-0.00518952	0.00085574	-0.0123672	0.947293	0.961445	0.789127	0.893808	0.567611	ycbX			6-N-hydroxylaminopurine detoxification oxidoreductase	K07140
910	BW25113_0948	9594.2	9097.85	4677.05	3876.71	3114.86	3150.83	-0.0121285	-0.00301557	-0.00480637	-0.0138	0.00172417	-0.0127255	0.815022	0.624082	0.500042	0.611129	0.169533	rlmL	putative oxidoreductase	enzyme; rRNA modification	fused 23S rRNA m(2)G2445 and m(7)G2069 methyltransferase, SAM-dependent	K12297
911	BW25113_0949	9738.32	9017.68	3187.21	2655.91	1520.8	2436.97	-0.0178369	-0.0102153	-0.00335196	-0.0103332	0.00187298	0.00636977	0.689286	0.450774	0.517532	0.366397	0.343983	uup	putative ATP-binding component of a transport system	putative transport; Not classified	putative transporter subunit of ABC superfamily: ATP-binding component	K15738
912	BW25113_0950	4006.62	3680	1060.85	1224.57	817.894	1289.14	-0.0163038	-0.00662888	-0.0030427	0.00818944	0.00183949	-0.0129725	0.662325	0.373254	0.610907	0.741856	0.561081	pqiA	paraquat-inducible protein A	phenotype; Not classified	paraquat-inducible, SoxRS-regulated inner membrane protein	K03808
913	BW25113_0951	3510.07	3170.54	1286.19	1228.35	716.816	1236.26	-0.014528	-0.010014	-0.00211591	-0.00191418	0.00314359	0.0064003	0.58739	0.497051	0.886457	0.473777	0.858574	pqiB		phenotype; Not classified	paraquat-inducible, SoxRS-regulated MCE domain protein	K06192
914	BW25113_0952	894.641	893.493	387.948	488.129	220.701	462.231	-0.0113126	-0.0131454	-0.005907	0.00667141	-0.00209395	-0.00301173	0.926166	0.572488	0.475062	0.497784	0.63237	pqiC			DUF330 family putative lipoprotein	K09857
915	BW25113_0953	1956.22	1931.81	5580.72	15398.3	1331.63	11157.4	0.0142237	-0.0402407	-0.0175283	0.0237294	-0.000975709	-0.0175038	0.968898	0.47504	0.000187329	0.0911379	0.0232381	rmf		factor; Ribosomes - maturation and modification	ribosome modulation factor	K03812
916	BW25113_0954	23808.6	21019.7	6931.18	6120.97	4452.98	6318.98	-0.017277	-0.00622014	-0.000961687	-0.00341875	0.00424708	-0.00011211	0.455366	0.406193	0.656136	0.580937	0.715414	fabA	beta-hydroxydecanoyl thioester dehydrase, trans-2-decenoyl-ACP isomerase	enzyme; Fatty acid and phosphatidic acid biosynthesis	beta-hydroxydecanoyl thioester dehydrase	K01716
917	BW25113_0955	8730.95	8412.54	9103.22	8241.55	9628.33	6688.22	-0.000316449	0.00412229	-0.00358043	-0.0100928	0.00235483	-0.00035851	0.90285	0.977403	0.723006	0.959902	0.274508	ycbZ	putative ATP-dependent protease	putative enzyme; Not classified	putative peptidase	K04770
918	BW25113_0956	418.07	424.118	343.81	391.825	662.104	480.465	0.001134	0.00923112	0.00401544	0.0134957	-0.000671023	0.0124798	0.887717	0.895371	0.691907	0.448021	0.338274	matP	putative dehydrogenase	factor; DNA - replication, repair, restriction/modification	Ter macrodomain organizer matS-binding protein	K09911
919	BW25113_0957	192092	190710	79711.2	57447.2	52352.6	81879.7	-0.0137502	-0.00562438	0.00895623	-0.00190615	-0.00108953	0.0124072	0.929949	0.549776	0.223636	0.59862	0.9696	ompA	outer membrane protein 3a (II*;G;d)	membrane; Outer membrane constituents	outer membrane protein A (3a;II*;G;d)	K03286
920	BW25113_0958	1913.42	1722.33	1527.01	1679.66	2557.54	1655.64	0.00012874	0.00875182	-0.000795001	0.00514345	0.0054234	0.0061611	0.595781	0.877109	0.725562	0.546467	0.831188	sulA	suppressor of lon; inhibits cell division and ftsZ ring formation	phenotype; Cell division	SOS cell division inhibitor	K13053
921	BW25113_0959	385.252	411.188	467.705	410.708	496.115	620.867	0.00267658	-0.000391691	0.0110549	0.00747013	-0.00309112	7.28207e-05	0.712469	0.896441	0.703408	0.959331	0.408963	sxy			CRP-S-dependent promoter expression factor	K07343
922	BW25113_0960	2591.18	2635.22	2519.72	1909.09	1901.93	2063.17	-0.00301362	-0.00201508	0.00396349	-0.00917382	-0.000794036	-0.00660663	0.816254	0.984646	0.326346	0.721036	0.474522	yccS			putative transporter, FUSC superfamily inner membrane protein, tandem domains
923	BW25113_0961	760.516	879.269	837.843	875.234	1222.2	709.302	0.00128556	0.00832404	-0.00451092	-0.00380822	-0.00665786	0.018579	0.373517	0.948158	0.874146	0.663104	0.564064	yccF			DUF307 family inner membrane protein
924	BW25113_0962	1499.63	1515.45	3939.1	4906.78	3566.46	4339.69	0.0130327	-0.00472102	-0.00331173	0.00313475	0.000444357	0.00650995	0.859654	0.510028	0.409551	0.89038	0.785411	helD		enzyme; DNA - replication, repair, restriction/modification	DNA helicase IV	K03658
925	BW25113_0963	1699.39	1704.23	2082.22	1978.01	1966.84	2659.43	0.00294574	-0.00285457	0.00750076	0.00660514	-9.43216e-05	0.000174785	0.894131	0.889497	0.867281	0.931389	0.446898	mgsA		enzyme; Central intermediary metabolism: Pool, multipurpose conversions	methylglyoxal synthase	K01734
926	BW25113_0964	112.722	165.51	182.746	276.638	295.814	247.07	0.00781069	0.00410146	-0.00519478	0.013171	-0.0187979	-0.00890392	0.223381	0.750439	0.26486	0.586697	0.435229	yccT			UPF0319 family protein	K09909
927	BW25113_0965	468.01	486.184	706.204	622.2	772.455	693.803	0.00484455	0.00241834	0.00458379	-0.0018824	-0.00112146	0.00617272	0.793519	0.779699	0.692221	0.929147	0.918935	yccU			putative CoA-binding protein	K06929
928	BW25113_0966	2185.95	2054.65	7349.32	8510.63	17846.2	9612.95	0.0203176	0.0131307	0.00500467	0.0104265	0.00546878	0.000710967	0.790278	0.410381	0.573827	0.296459	0.393032	hspQ			heat shock protein involved in degradation of mutant DnaA; hemimethylated oriC DNA-binding protein	K11940
929	BW25113_0967	3946.69	3764.05	3894.19	4446.98	4680.17	3386.96	0.000806999	0.00378363	-0.00717931	-0.00258879	0.0025911	0.0186161	0.853492	1	0.614293	0.837642	0.603309	rlmI	putative oxidoreductase	enzyme; rRNA modification	23S rRNA m(5)C1962 methyltransferase, SAM-dependent	K06969
930	BW25113_0968	338.166	359.466	308.964	348.394	322.706	330.947	-0.000761243	-0.000382784	-0.00247287	0.00329809	-0.00332605	0.00627164	0.738473	0.952656	0.721952	0.975151	0.882051	yccX			weak acylphosphatase	K01512
931	BW25113_0969	673.478	599.972	669.81	620.311	574.937	635.454	-0.000300365	-0.00208724	0.00111622	-0.0026224	0.00576959	-1.52117e-05	0.627715	1	0.816745	0.842236	0.832809	tusE	putative sulfite reductase	orf; Not classified	mnm(5)-s(2)U34-tRNA 2-thiolation sulfurtransferase	K11179
932	BW25113_0970	7558.07	6982.43	11386.8	9891.93	9670.06	10609.4	0.00447785	-0.00199792	0.00350861	-0.00430824	0.004576	0.0189982	0.680148	0.778147	0.610286	0.829131	0.770099	yccA	putative carrier/transport protein	putative transport; Not classified	HflBKC-binding inner membrane protein, UPF0005 family	K19416
933	BW25113_0971	585.012	536.613	14.7126	10.3857	6.49122	21.8808	-0.0495145	-0.0142642	0.0122771	0.0118793	-0.00179167	-0.00551885	0.747234	0.0303253	0.823581	0.579565	0.673816	serT	anticodon: UGA		tRNA-Ser
934	BW25113_0972	35.6715	37.4983	23189.4	25112.7	5400.69	24273.1	0.0780873	-0.033174	0.00806938	-0.0111135	0.00484236	-0.00773333	0.95658	0.000793946	0.752052	0.0856028	0.918799	hyaA	hydrogenase-1 small subunit	enzyme; Energy metabolism, carbon: Aerobic respiration	hydrogenase 1, small subunit	K06282
935	BW25113_0973	62.7818	64.6522	36148	36574.8	4871.2	39651.6	0.074674	-0.0435608	0.0102631	-0.011694	0.00511326	-0.00715581	0.951746	0.000903949	0.95175	0.0219915	0.793862	hyaB	hydrogenase-1 large subunit	enzyme; Energy metabolism, carbon: Aerobic respiration	hydrogenase 1, large subunit	K06281
936	BW25113_0974	44.2326	51.7217	13532.5	13407	2081.83	16199.1	0.0664184	-0.0410851	0.0118929	-0.00801043	-0.00210374	-0.0161257	0.775849	0.00205733	0.985344	0.0311676	0.577739	hyaC	probable Ni/Fe-hydrogenase 1 b-type cytochrome subunit	putative enzyme; Energy metabolism, carbon: Aerobic respiration	hydrogenase 1, b-type cytochrome subunit	K03620
937	BW25113_0975	41.3789	46.5496	11289.2	9444.4	1958.49	10717	0.0643146	-0.0357931	0.0121203	-0.0159339	0.000171705	-0.0176614	0.844019	0.00238956	0.515517	0.0422909	0.818928	hyaD	processing of HyaA and HyaB proteins	factor; Energy metabolism, carbon: Aerobic respiration	hydrogenase 1 maturation protease	K03605
938	BW25113_0976	54.2207	37.4983	8165.48	6255.99	1341.83	7140.42	0.0590092	-0.0354947	0.0122271	-0.0182662	0.0239942	-0.00961209	0.547018	0.00503245	0.330228	0.0370099	0.61299	hyaE	processing of HyaA and HyaB proteins	factor; Energy metabolism, carbon: Aerobic respiration	putative HyaA chaperone	K03619
939	BW25113_0977	72.7698	59.48	10461.4	7875.21	1673.81	8350.25	0.0569356	-0.0350435	0.0104972	-0.0212976	0.0155545	0.0156956	0.716622	0.00528093	0.297279	0.0345147	0.415198	hyaF	nickel incorporation into hydrogenase-1 proteins	phenotype; Energy metabolism, carbon: Aerobic respiration	protein involved in nickel incorporation into hydrogenase-1 proteins	K03618
940	BW25113_0978	139.832	124.132	10816.8	7551.37	1064.56	9966.69	0.0469639	-0.0445884	0.0142415	-0.0181802	0.00990443	-0.0135688	0.785732	0.0113906	0.186101	0.00946936	0.741481	cbdA		putative enzyme; Energy metabolism, carbon: Electron transport	cytochrome bd-II oxidase, subunit I	K00425
941	BW25113_0979	111.295	93.0991	5648.86	4188.28	770.6	5920.57	0.0436634	-0.0394764	0.014985	-0.0121803	0.0125148	0.00414408	0.690849	0.0194227	0.276859	0.0230459	0.916166	cbdB	probable third cytochrome oxidase, subunit II	putative enzyme; Energy metabolism, carbon: Electron transport	cytochrome bd-II oxidase, subunit II	K00426
942	BW25113_0980	144.113	149.993	4819.53	4052.32	873.533	5604.21	0.0386809	-0.0352445	0.0128053	-0.00668241	0.00101239	-0.0143622	0.873215	0.0324241	0.533666	0.0475469	0.649137	appA	phosphoanhydride phosphorylase; pH 2.5 acid phosphatase; periplasmic	enzyme; Central intermediary metabolism: Pool, multipurpose conversions	phosphoanhydride phosphorylase	K01093
943	BW25113_0981	456.595	486.184	710.85	795.924	469.222	895.288	0.0049376	-0.0108047	0.00168983	0.00609254	-0.00331513	0.00667921	0.705119	0.763407	0.699307	0.608608	0.494541	etk			tyrosine-protein kinase, role in O-antigen capsule formation	K16692
944	BW25113_0982	98.4533	80.1687	65.8195	96.304	87.1678	52.8785	-0.00222205	0.00487485	-0.0174902	-0.00209503	0.00999519	-0.00019967	0.6606	0.797951	0.467951	0.777391	0.658556	etp	putative phosphatase	enzyme; Not classified	Protein-tyrosine-phosphatase, role in O-antigen capsule formation; dephosphorylates Etk-P	K01104
945	BW25113_0983	125.564	134.476	102.988	109.522	165.062	112.139	-0.00086936	0.00816576	0.000271494	0.0047412	-0.00333989	0.00900145	0.814655	0.899882	0.90137	0.605336	0.882592	gfcE	putative function in exopolysaccharide production	transport; Not classified	putative O-antigen capsule outer membrane auxillary protein export channel	K01991
946	BW25113_0984	224.017	285.763	170.356	177.502	220.701	208.779	-0.00338675	0.00341081	0.00303568	0.00756428	-0.0126039	-0.00648091	0.313552	0.856189	0.919232	0.779061	0.619464	gfcD			putative O-antigen capsule production periplasmic protein
947	BW25113_0985	156.955	129.304	41.8147	41.5429	80.6766	55.6136	-0.0126307	0.0111723	0.00539743	0.012507	0.00841908	0.000131283	0.604375	0.396283	1	0.49855	0.635984	gfcC			putative O-antigen capsule production periplasmic protein
948	BW25113_0986	87.0384	67.2382	21.6817	22.6598	71.4034	19.1457	-0.0122975	0.0244025	-0.00478097	0.00213344	0.0124923	0.00239985	0.594856	0.391086	0.991383	0.237137	0.896518	gfcB	putative regulator	putative regulator; Not classified	O-antigen capsule production lipoprotein
949	BW25113_0987	226.871	192.663	214.494	185.055	445.112	147.695	0.00118432	0.0178949	-0.00252937	-0.0102578	0.00945058	0.00908836	0.615608	0.97227	0.71827	0.401923	0.303931	gfcA			O-antigen capsule production threonine-rich inner membrane protein
950	BW25113_0988	978.826	1086.16	2613.42	2514.29	7637.38	2280.16	0.015089	0.0213486	0.0015968	-0.00266575	-0.00251583	0.00538143	0.484573	0.503481	0.901935	0.209015	0.613434	insB1		IS, phage, Tn; Transposon-related functions; extrachromosomal; transposon related	IS1 transposase B	K07480
951	BW25113_0989	175.504	139.649	195.91	400.323	1864.83	204.221	0.0132625	0.038222	-0.0183499	0.0137786	0.0135834	0.00553796	0.512668	0.944607	0.0426632	0.0129449	0.952623	cspH	cold shock-like protein	phenotype; Not classified	stress protein, member of the CspA-family	K03704
952	BW25113_0990	24253.8	21999.8	4572.52	4297.8	11373.5	3525.54	-0.0186273	0.0210421	-0.00547121	-0.00341301	0.00388535	0.0122768	0.57916	0.268618	0.832293	0.283916	0.355415	cspG	homolog of Salmonella cold shock protein	phenotype; Not classified	cold shock protein homolog, cold-inducible	K03704
953	BW25113_0991	1706.52	1349.94	775.895	386.16	2103.15	486.847	-0.00904557	0.0277247	0.0123258	-0.0157507	0.0128551	-0.000352562	0.192214	0.592667	0.0277567	0.243965	0.132981	ymcE	suppresses fabA and ts growth mutation	phenotype; Not classified	cold shock gene
954	BW25113_0992	276.811	274.125	272.57	251.146	501.679	251.629	0.0014409	0.0128895	0.00178112	-0.00126174	0.00129616	-0.00366887	0.98471	0.993675	0.836678	0.482651	0.791763	yccM			putative 4Fe-4S membrane protein
955	BW25113_0993	442.326	473.254	856.427	835.579	924.535	793.178	0.00799025	0.00183658	0.000356487	-0.00324544	-0.00230945	-0.0119686	0.690966	0.652965	0.948321	0.941431	0.770143	torS		enzyme; Energy metabolism, carbon: Anaerobic respiration	hybrid sensory histidine kinase in two-component regulatory system with TorR	K07647
956	BW25113_0994	131.271	140.942	317.482	385.216	592.556	356.474	0.0140563	0.00928758	-0.0010774	0.00573965	-0.00191374	-0.0185429	0.804082	0.555269	0.5635	0.471056	0.772512	torT	part of regulation of tor operon, periplasmic	regulator; Energy metabolism, carbon: Anaerobic respiration	periplasmic sensory protein associated with the TorRS two-component regulatory system	K11930
957	BW25113_0995	212.602	178.44	596.247	775.153	1521.73	773.12	0.0192569	0.0134774	0.000866187	0.0115546	0.0108974	-0.0124644	0.59685	0.487343	0.383534	0.274123	0.442921	torR	response transcriptional regulator for torA (sensor TorS)	regulator; Energy metabolism, carbon: Anaerobic respiration	response regulator in two-component regulatory system with TorS	K07772
958	BW25113_0996	22.8298	36.2052	46.4608	51.9286	97.3683	85.6997	0.0110019	0.00841067	0.012476	0.020608	-0.0220949	0.00422783	0.511756	0.678052	0.875765	0.436575	0.228596	torC	trimethylamine N-oxide reductase, cytochrome c-type subunit	enzyme; Energy metabolism, carbon: Anaerobic respiration	trimethylamine N-oxide (TMAO) reductase I, cytochrome c-type subunit	K03532
959	BW25113_0997	131.271	161.63	232.304	271.917	195.664	222.454	0.00583988	-0.00422132	-0.00543696	-0.00143226	-0.00999333	-0.00254789	0.489175	0.704444	0.662524	0.830765	0.877233	torA	trimethylamine N-oxide reductase subunit	enzyme; Energy metabolism, carbon: Anaerobic respiration	trimethylamine N-oxide (TMAO) reductase I, catalytic subunit	K07811
960	BW25113_0998	138.405	160.337	399.563	357.836	275.413	467.701	0.0114662	-0.00833062	0.00843025	0.00128628	-0.00640115	-0.0151482	0.61467	0.478424	0.755818	0.649064	0.670414	torD	part of trimethylamine-N-oxide oxidoreductase	enzyme; Energy metabolism, carbon: Anaerobic respiration	TorA-maturation chaperone	K03533
961	BW25113_0999	231.151	178.44	1410.86	1497.43	409.874	1590.91	0.0211121	-0.0264474	0.00233957	-0.00185681	0.0140708	0.0205356	0.40028	0.231256	0.823587	0.143612	0.732656	cbpM			modulator of CbpA co-chaperone	K18997
962	BW25113_1000	623.538	640.056	4786.24	7246.41	2262.65	6254.25	0.025635	-0.0205222	-0.00482524	0.00653385	0.000115338	-0.0114664	0.822908	0.179511	0.121246	0.360043	0.396577	cbpA	curved DNA-binding protein; functions closely related to DnaJ	factor; Chaperones	DnaK co-chaperone; curved DNA-binding protein	K05516
963	BW25113_1001	18.5492	25.8609	35.6199	14.1624	67.6941	36.4679	0.00532031	0.0177798	0.032471	-0.00593323	-0.0143807	-0.00721714	0.702917	0.716196	0.318166	0.51841	1	yccE			uncharacterized protein
964	BW25113_1002	790.48	848.236	10615.5	13452.4	10626.1	14417.6	0.034606	-0.00562644	0.00401053	0.0077203	-0.00037907	-0.00497349	0.629337	0.0954464	0.367113	0.986938	0.325609	agp	periplasmic glucose-1-phosphatase	enzyme; Central intermediary metabolism: Pool, multipurpose conversions	glucose-1-phosphatase/inositol phosphatase	K01085
965	BW25113_1003	122.71	196.543	11188.5	19720.6	74117.7	16624.8	0.0645957	0.0268208	0.00160994	0.0159877	-0.0161519	-0.0140381	0.115997	0.00927976	0.0332623	0.0318643	0.198379	yccJ			uncharacterized protein
966	BW25113_1004	242.566	341.363	22895.1	44382.9	170905	37298.5	0.0668754	0.0276801	0.000941713	0.0199477	-0.00959671	0.0107472	0.144497	0.00879543	0.012864	0.0233569	0.10997	wrbA	flavoprotein WrbA (Trp repressor binding protein)	enzyme; Not classified	NAD(P)H:quinone oxidoreductase	K03809
967	BW25113_1006	102.734	107.323	177.325	224.709	116.842	216.073	0.00670947	-0.0114433	-0.00287717	0.00595604	-0.00228376	0.000221819	0.889797	0.719591	0.537641	0.623806	0.627875	rutG	putative transport protein	transport; Pyrimidine nitrogen catabolism	pyrimidine permease	K09016
968	BW25113_1007	19.976	21.9817	64.2708	68.9235	39.8746	84.788	0.0138087	-0.012557	0.00536286	0.0059705	-0.00402906	0.00657824	0.948768	0.481914	0.911875	0.614206	0.589307	rutF		enzyme; Pyrimidine nitrogen catabolism	flavin:NADH reductase	K09024
969	BW25113_1008	31.3909	32.3261	64.2708	50.9845	68.6215	70.2008	0.00867742	0.0015684	0.0109233	1.67314e-05	-0.00028218	0.00673078	0.992468	0.661957	0.719286	0.966701	0.899817	rutE		enzyme; Pyrimidine nitrogen catabolism	putative malonic semialdehyde reductase	K09019
970	BW25113_1009	19.976	33.6191	64.2708	57.5936	49.1478	79.3178	0.0110306	-0.00662463	0.00974573	0.00287895	-0.0250416	-0.00333547	0.482728	0.481914	0.874454	0.77349	0.695909	rutD		enzyme; Pyrimidine nitrogen catabolism	putative aminoacrylate hydrolase, reactive intermediate detoxification	K09023
971	BW25113_1010	11.4149	25.8609	40.266	14.1624	55.639	41.0264	0.00851997	0.0123391	0.0366615	-0.00910167	-0.0382959	0.00869014	0.371433	0.481064	0.237015	0.758752	1	rutC		enzyme; Pyrimidine nitrogen catabolism	putative aminoacrylate deaminase, reactive intermediate detoxification; weak enamine/imine deaminase activity	K09021
972	BW25113_1011	22.8298	40.0843	57.3016	20.7715	51.0024	50.1434	0.00388761	0.00499191	0.0310655	-0.0142221	-0.0262864	-0.0037483	0.402711	0.581314	0.169308	0.901767	0.795761	rutB		enzyme; Pyrimidine nitrogen catabolism	ureidoacrylate amidohydrolase	K09020
973	BW25113_1012	15.6955	20.6887	52.6556	18.8831	45.4385	127.638	0.0123309	-0.00401693	0.0551948	0.0164582	-0.0123232	0.00148073	0.793374	0.478699	0.183036	0.878399	0.0540145	rutA		enzyme; Pyrimidine nitrogen catabolism	pyrimidine oxygenase, FMN-dependent	K09018
974	BW25113_1013	472.29	338.777	466.931	507.012	359.799	616.308	0.00216564	-0.00792655	0.00339771	0.00855248	0.0161567	0.0129992	0.15897	1	0.790097	0.744912	0.419267	rutR	hypothetical transcriptional regulator	regulator; Pyrimidine nitrogen catabolism	rut operon transcriptional repressor for	K09017
975	BW25113_1014	7262.71	2949.43	9990.62	18727.4	1042.3	18975.2	0.00608345	-0.0532785	-0.00825342	0.0179876	0.0423217	0.000228006	3.56355e-09	0.826503	0.018588	0.0111316	0.0351837	putA	proline dehydrogenase, P5C dehydrogenase	enzyme; Degradation of small molecules: Amino acids	fused DNA-binding transcriptional regulator/proline dehydrogenase/pyrroline-5-carboxylate dehydrogenase	K13821
976	BW25113_1015	3960.96	2209.81	1611.42	1351.09	625.012	6523.2	-0.00754023	-0.0279615	0.0346501	0.0399473	0.0260608	-0.00447356	0.000227652	0.541725	0.546249	0.254611	7.51944e-06	putP	major sodium/proline symporter	transport; Transport of small molecules: Cations	proline:sodium symporter	K11928
977	BW25113_1018	1971.92	1578.81	359.297	280.415	604.611	310.889	-0.0199366	0.0137488	0.00257542	-0.0024626	0.00975798	-0.0128501	0.208937	0.261316	0.485104	0.548567	0.640987	efeO			inactive ferrous ion transporter EfeUOB	K07224
978	BW25113_1019	1297.02	1109.43	286.508	246.425	358.872	352.827	-0.0174981	0.00454801	0.00727999	0.00792878	0.00596346	-0.00252953	0.425472	0.316565	0.689842	0.805117	0.576884	efeB			deferrrochelatase, periplasmic	K16301
979	BW25113_1020	448.034	331.019	1293.93	971.538	1526.36	2477.09	0.0170122	-0.00105701	0.0264345	0.0167014	0.0166354	-0.0114486	0.208169	0.472136	0.331444	0.856212	0.0375759	phoH	PhoB-dependent, ATP-binding pho regulon component; may be helicase; induced by P starvation	regulator; Central intermediary metabolism: Phosphorus compounds	ATP-binding protein; putative PhoH family P-loop ATPase	K06217
980	BW25113_1021	55.6475	49.1356	89.0498	43.4312	93.659	112.139	0.00515072	0.003322	0.0295507	0.000766284	0.0074107	-0.00341321	0.873268	0.767527	0.215352	0.976166	0.627252	pgaD		enzyme; Surface polysaccharides and antigens	biofilm PGA synthase PgaCD, regulatory subunit; c-di-GMP-stimulated activity and dimerization	K11937
981	BW25113_1022	105.588	99.5643	106.085	46.2637	49.1478	118.521	-0.00481212	-0.0104208	0.0282737	-0.00564757	0.00271691	0.00621767	0.943197	1	0.13004	0.397669	0.831837	pgaC		enzyme; Surface polysaccharides and antigens	biofilm PGA synthase PgaCD, catalytic subunit; poly-beta-1,6-N-acetyl-D-glucosamine synthase; c-di-GMP-stimulated activity and dimerization	K11936
982	BW25113_1023	112.722	93.0991	233.853	97.2482	108.496	189.633	0.00418509	-0.00809185	0.0239657	-0.0167301	0.0107548	0.00977158	0.664334	0.628046	0.0359145	0.371571	0.541382	pgaB		transport; Surface polysaccharides & antigens	poly-beta-1,6-N-acetyl-D-glucosamine (PGA) N-deacetylase outer membrane export lipoprotein	K11931
983	BW25113_1024	239.712	168.096	1260.64	1007.42	1008.92	711.125	0.0202204	0.000409001	-0.00278783	-0.0220418	0.0207055	-0.00829361	0.236357	0.269487	0.449226	0.775547	0.0596346	pgaA	putative outer membrane protein	transport; Surface polysaccharides & antigens	biofilm adhesin polysaccharide PGA secretin; OM porin; poly-beta-1,6-N-acetyl-D-glucosamine export protein	K11935
984	BW25113_1025	114.149	81.4617	166.484	180.334	295.814	192.368	0.00965606	0.00894568	0.0024948	0.0064377	0.0180201	0.0066131	0.417151	0.805106	0.842752	0.51516	0.739028	ycdT			diguanylate cyclase, membrane-anchored
985	BW25113_1026	15.6955	11.6374	87.5012	33.0455	45.4385	33.7329	0.0153419	-0.000100033	0.0122862	-0.0411674	0.0184591	0.00237479	0.853647	0.299867	0.108191	0.476821	0.0602096	insF1		IS, phage, Tn; Transposon-related functions; extrachromosomal; transposon related	IS3 transposase B	K07497
986	BW25113_1027	7.1343	3.87913	20.133	3.77663	14.8371	8.20529	0.00747824	0.0109241	0.0357382	-0.0430445	0.0341055	0.00357064	0.838538	0.620322	0.24823	0.812904	0.356725	insE1		IS, phage, Tn; Transposon-related functions; extrachromosomal; transposon related	IS3 transposase A	K07483
987	BW25113_1028	8.56116	7.75826	6.96912	8.49741	16.6917	9.11699	0.00250352	0.0134628	0.000719943	0.0127522	0.00525959	0.00317052	1	0.977392	0.954211	0.545297	0.900651	ymdE	pseudogene
988	BW25113_1029	34.2446	27.1539	25.5534	20.7715	58.421	5.47019	-0.00481311	0.0295766	-0.0273484	-0.0457693	0.013772	0.00666295	0.79356	0.875268	0.853125	0.417982	0.10776	ycdU			putative inner membrane protein
989	BW25113_1032	12.8417	12.9304	6.19477	0.944157	10.2005	3.64679	-0.0156746	0.0259226	0.0465865	-0.02856	0.00120625	0.000835766	1	0.758879	0.608238	0.793253	0.816169	serX	anticodon: GGA		tRNA-Ser
990	BW25113_1033	607.842	619.368	1539.4	1564.47	1471.65	1645.62	0.0118941	-0.00211001	0.00262114	0.000764594	0.000235016	0.000298052	0.853842	0.527152	0.943767	0.943149	0.867718	ghrA	putative dehydrogenase	enzyme; Not classified	glyoxylate/hydroxypyruvate reductase A	K12972
991	BW25113_1034	1531.02	1603.37	2440.74	2430.26	2672.53	2240.96	0.00572813	0.00216693	-0.000823343	-0.00302782	-0.00149525	-0.0122105	0.691833	0.749193	1	0.926839	0.737622	ycdX		enzyme; Central intermediary metabolism: Phosphorus compounds	alkaline phosphatase	K04477
992	BW25113_1035	1745.05	1847.76	1966.07	1881.71	1569.95	1764.14	-8.81875e-05	-0.00322794	-0.00120574	-0.00452809	-0.00284049	0.00629099	0.636284	0.935271	0.888832	0.772695	0.682695	ycdY	putative oxidoreductase component	putative enzyme; Not classified	redox enzyme maturation protein (REMP) chaperone for YcdX
993	BW25113_1036	6065.58	4595.48	605.539	599.54	670.45	565.253	-0.027681	0.00395282	-0.00515822	0.00138716	0.0109611	0.0173042	0.0788278	0.137453	0.989286	0.917841	0.795242	ycdZ			DUF1097 family inner membrane protein
994	BW25113_1037	380.971	329.726	79.7577	96.304	161.353	67.4657	-0.0165432	0.0146396	-0.0115994	0.000721678	0.0058758	0.00133693	0.595444	0.307399	0.713578	0.438922	0.712324	csgG	curli production assembly/transport component, 2nd curli operon	structural component; Surface structures	curli production assembly/transport outer membrane lipoprotein	K06214
995	BW25113_1038	29.964	18.1026	27.1021	49.0962	12.0551	17.3223	-0.000178634	-0.0159996	-0.0305882	-0.0108508	0.0242907	0.00163808	0.559824	0.970462	0.416442	0.490859	0.56282	csgF	curli production assembly/transport component, 2nd curli operon	structural component; Surface structures	curli nucleation outer membrane protein	K04338
996	BW25113_1039	29.964	29.74	47.2351	67.9793	48.2205	41.0264	0.00680756	-0.00110649	-0.0141335	-0.00188887	0.000857157	-3.14129e-05	1	0.791457	0.548897	1	0.803631	csgE	curli production assembly/transport component, 2nd curli operon	structural component; Surface structures	curlin secretion specificity factor	K04337
997	BW25113_1040	88.4653	77.5826	115.378	187.887	194.737	118.521	0.00783134	0.00648847	-0.0138167	0.00606084	0.00715279	-0.00569545	0.812022	0.866556	0.244643	0.561593	0.992123	csgD	putative 2-component transcriptional regulator for 2nd curli operon	putative regulator; Not classified	csgBAC operon transcriptional regulator	K04333
998	BW25113_1041	5.70744	10.3443	6.96912	4.72079	11.1278	14.5872	0.00129731	0.00578179	0.0301401	0.0202021	-0.0295486	0.00318365	0.741302	0.99885	0.903168	0.797089	0.536358	csgB	minor curlin subunit precursor, similar ro CsgA	structural component; Surface structures	curlin nucleator protein, minor subunit in curli complex	K04335
999	BW25113_1042	22.8298	33.6191	30.1995	32.1013	27.8195	46.4966	0.0023872	-0.00538025	0.00796013	0.0128523	-0.019679	0.00583691	0.595817	0.888374	0.960724	0.947632	0.499954	csgA	curlin major subunit, coiled surface structures; cryptic	regulator; Surface structures	curlin subunit, amyloid curli fibers, cryptic	K04334
1000	BW25113_1043	21.4029	19.3956	9.29216	7.55326	32.4561	30.0861	-0.00294625	0.0164873	0.0338739	0.0390966	0.00434406	-0.00775791	0.987362	0.673058	0.948664	0.293083	0.163763	csgC	putative curli production protein	putative structure; Not classified	curli assembly protein	K04336
1001	BW25113_1044	55.6475	40.0843	40.266	63.2585	140.025	53.7902	0.00467711	0.0187982	-0.00651743	0.0168448	0.0168736	-0.00918096	0.58962	0.847665	0.476831	0.183404	0.635226	ymdA			uncharacterized protein
1002	BW25113_1045	313.909	327.14	1098.02	1051.79	1555.11	1060.31	0.0167342	0.0064294	0.00343508	-0.00209867	0.000134375	0.0076101	0.810719	0.398838	0.896336	0.688325	0.871625	ymdB	putative polyprotein		O-acetyl-ADP-ribose deacetylase; RNase III inhibitor during cold shock; putative cardiolipin synthase C regulatory subunit	K23518
1003	BW25113_1046	603.562	561.181	1546.37	1470.05	2139.32	1373.93	0.0131015	0.00683543	0.00125054	-0.00429289	0.00551231	-0.0123658	0.796793	0.522099	0.871906	0.708572	0.661651	clsC	putative synthase	Enzyme; Macromolecule synthesis: Phospholipids	stationary phase cardiolipin synthase 3	K06132
1004	BW25113_1047	1064.44	1104.26	421.244	349.338	631.503	553.401	-0.0105497	0.00743676	0.0111705	0.00925293	-0.00278565	0.0117038	0.751139	0.53165	0.587014	0.642554	0.432272	opgC			osmoregulated periplasmic glucan succinylation membrane protein	K11941
1005	BW25113_1048	6209.69	6540.21	11254.4	12290.1	12409.4	9689.53	0.00749161	0.00214322	-0.00503458	-0.00439518	-0.00161578	0.00641697	0.624558	0.683011	0.729654	0.9197	0.575808	opgG	periplasmic glucans biosynthesis protein	enzyme; Osmoregulated periplasmic glucan (OPG) biosynthesis	osmoregulated periplasmic glucan (OPG) biosynthesis periplasmic protein	K03670
1006	BW25113_1049	12808.9	12130	12447.6	9212.14	4824.83	8318.34	-0.00556992	-0.0130935	-0.000892291	-0.0175191	0.00225743	0.00024491	0.806148	0.984072	0.268017	0.251069	0.157652	opgH	membrane glycosyltransferase; synthesis of membrane-derived oligosaccharide (MDO)	enzyme; Osmoregulated periplasmic glucan (OPG) biosynthesis biosynthesis	membrane glycosyltransferase; nutrient-dependent cell size regulator, FtsZ assembly antagonist	K03669
1007	BW25113_1050	142.686	166.803	787.51	1352.03	783.583	1620.09	0.0249699	-0.0103477	0.00187813	0.0240159	-0.00658691	0.010255	0.58848	0.258814	0.0628013	0.982265	0.0229017	yceK			outer membrane integrity lipoprotein
1008	BW25113_1051	202.614	206.887	1309.42	1510.65	1157.29	1541.68	0.0243534	-0.00582113	0.00230075	0.00324014	0.00116596	-0.0089093	0.902993	0.218199	0.606336	0.868318	0.629476	msyB	acidic protein suppresses mutants lacking function of protein export	phenotype; Protein, peptide secretion	multicopy suppressor of secY and secA	K12147
1009	BW25113_1053	720.564	665.917	4275.94	3977.73	7119.01	2502.61	0.0232099	0.0132991	-0.00567322	-0.0177981	0.00759486	-0.011364	0.762216	0.235925	0.803076	0.550053	0.0664352	mdtG	putative transport protein	putative transport; Not classified	putative drug efflux system protein	K08161
1010	BW25113_1054	1890.59	1711.99	2060.54	2181	3534.93	1940.09	0.00360805	0.0103791	-0.00214007	0.000167761	0.00574399	-0.00655733	0.622316	0.953402	0.827014	0.527108	0.802498	lpxL	heat shock protein	factor; Adaptations, atypical conditions	lauryl-acyl carrier protein (ACP)-dependent acyltransferase	K02517
1011	BW25113_1055	2277.27	2084.39	2257.99	1888.31	3506.19	1559	0.000221252	0.0125084	-0.00187208	-0.011397	0.00543135	-0.0123285	0.662736	1	0.532098	0.607734	0.202978	yceA			putative rhodanese-related sulfurtransferase	K07146
1012	BW25113_1056	352.434	333.605	159.515	209.603	61.2029	224.278	-0.0111357	-0.0223714	-0.00406651	0.0108734	4.90154e-05	0.0070312	0.891428	0.596338	0.48816	0.281882	0.384683	yceI			secreted protein
1013	BW25113_1057	138.405	155.165	87.5012	61.3702	24.1102	92.0816	-0.0121387	-0.0225517	0.00972014	-0.00461329	-0.00760915	-0.000689337	0.692567	0.765465	0.525941	0.182981	0.952659	yceJ		putative enzyme; Not classified	putative cytochrome b561
1014	BW25113_1058	22.8298	31.033	23.2304	3.77663	19.4737	26.4393	-0.00831252	0.00731163	0.0614442	-0.0115534	-0.0142474	0.00300066	0.689183	1	0.181862	0.889744	0.908155	yceO			uncharacterized protein
1015	BW25113_1059	1217.11	1158.57	1019.04	946.045	826.239	876.142	-0.00340765	-0.00226107	-0.00164457	-0.00557809	0.00220097	0.0121551	0.866328	0.90337	0.813525	0.788032	0.593076	solA	sarcosine oxidase-like protein	putative enzyme; Not classified	N-methyltryptophan oxidase, FAD-binding	K02846
1016	BW25113_1060	4182.13	3824.82	2239.41	3075.12	4060.72	3968.62	-0.00255064	0.00522005	0.00253465	0.0227218	0.00352568	0.013199	0.640739	0.669761	0.244494	0.484779	0.0643	bssS			biofilm regulator	K12148
1017	BW25113_1061	289.652	327.14	278.765	187.887	357.944	304.507	-0.00151338	0.0067077	0.0150537	0.000218908	-0.00566234	-0.0095134	0.567233	0.98118	0.298046	0.782569	0.839351	dinI	damage-inducible protein I	phenotype; Not classified	DNA damage-inducible protein I	K12149
1018	BW25113_1062	1556.7	1444.33	5073.52	4953.05	8362.54	4634.16	0.0169806	0.00964998	0.00173678	-0.00303478	0.00610759	0.000483392	0.739963	0.422347	0.942478	0.557996	0.721094	pyrC		enzyme; Pyrimidine ribonucleotide biosynthesis	dihydro-orotase	K01465
1019	BW25113_1063	1097.25	999.522	2614.19	2400.05	2845.94	2473.44	0.0115382	0.00198696	0.00330928	-0.00326261	0.00614962	-0.0189274	0.677246	0.553385	0.769832	0.932375	0.813794	yceB			lipoprotein, DUF1439 family
1020	BW25113_1064	694.881	762.895	4179.92	7237.91	3479.29	5601.48	0.02459	-0.0105052	-0.00820897	0.0103818	-0.00312422	-0.00484371	0.5545	0.232647	0.0414612	0.81062	0.351751	grxB	glutaredoxin 2	carrier; Biosynthesis of cofactors, carriers: Thioredoxin, glutaredoxin, glutathione	glutaredoxin 2 (Grx2)	K03675
1021	BW25113_1065	206.895	168.096	827.002	780.818	632.43	529.697	0.0165921	-0.00227604	-0.00598427	-0.0166438	0.0125785	0.00596074	0.526752	0.353713	0.861768	0.73531	0.148038	mdtH			multidrug resistance efflux transporter conferring overexpression resistance to norfloxacin and enoxacin	K08162
1022	BW25113_1066	664.917	640.056	1084.09	1355.81	1284.33	1497.92	0.00885028	-0.00109439	0.00127179	0.0115562	0.00232674	0.018581	0.931461	0.738607	0.429705	0.852395	0.316318	rimJ	acetylation of N-terminal alanine of 30S ribosomal subunit protein S5	enzyme; Ribosomes - maturation and modification	ribosomal-protein-S5-alanine N-acetyltransferase	K03790
1023	BW25113_1067	965.984	928.405	1500.68	1878.87	1185.11	1965.62	0.00668357	-0.00843885	-0.000703713	0.00878939	0.00192897	0.0129697	0.915764	0.763127	0.417005	0.762935	0.402564	yceH			UPF0502 family protein	K09915
1024	BW25113_1068	864.677	898.665	1485.97	1790.12	926.39	2103.29	0.00676784	-0.0133801	0.00207178	0.00996104	-0.00218159	0.0194993	0.753989	0.711174	0.500474	0.558925	0.274414	yceM	putative virulence factor	putative factor; Not classified	putative oxidoreductase	K03810
1025	BW25113_1069	1783.57	1589.15	1235.86	828.97	1015.41	1192.5	-0.00616752	-0.000766552	0.011231	-0.00437303	0.00546392	0.0185104	0.556459	0.801816	0.177934	0.799877	0.868803	murJ	putative virulence factor	putative factor; Not classified	putative peptidoglycan lipid II flippase	K03980
1026	BW25113_1070	336.739	302.572	432.085	437.145	492.405	330.035	0.0035475	0.00436074	-0.0057598	-0.00802505	0.00612893	-0.0125127	0.724263	0.866909	0.965613	0.891377	0.396813	flgN	protein of flagellar biosynthesis	phenotype; Surface structures	export chaperone for FlgK and FlgL	K02399
1027	BW25113_1071	234.005	222.403	364.717	316.293	571.227	261.658	0.00605457	0.0118557	-0.00135645	-0.0105372	0.00411067	-0.00322721	0.923596	0.76532	0.690345	0.606631	0.313261	flgM	anti-FliA (anti-sigma) factor; also known as RflB protein	factor; Surface structures	anti-sigma factor for FliA (sigma 28)	K02398
1028	BW25113_1072	323.897	334.898	136.285	130.294	250.376	155.9	-0.00895779	0.0114999	0.00385137	0.00671088	-0.00230174	-0.00998063	0.834907	0.56434	0.937348	0.493773	0.771084	flgA	flagellar biosynthesis; assembly of basal-body periplasmic P ring	putative structure; Surface structures	assembly protein for flagellar basal-body periplasmic P ring	K02386
1029	BW25113_1073	737.686	629.712	20.9074	16.9948	10.2005	47.4083	-0.0454172	-0.0167148	0.0176932	0.0260812	0.00162839	0.00145409	0.472841	0.033978	0.873733	0.571971	0.209288	flgB	flagellar biosynthesis, cell-proximal portion of basal-body rod	structural component; Surface structures	flagellar component of cell-proximal portion of basal-body rod	K02387
1030	BW25113_1074	1040.18	845.65	30.9739	16.9948	14.8371	50.1434	-0.0469383	-0.0119353	0.0228924	0.0124948	0.00477313	0.00342906	0.295513	0.0350991	0.528148	0.512715	0.436652	flgC	flagellar biosynthesis, cell-proximal portion of basal-body rod	structural component; Surface structures	flagellar component of cell-proximal portion of basal-body rod	K02388
1031	BW25113_1075	1609.5	1564.58	73.5629	65.1468	25.0376	77.4944	-0.0433597	-0.018312	-0.00224815	0.00158404	-0.00406341	-0.00693486	0.960933	0.0570472	0.848402	0.268418	0.956227	flgD	flagellar biosynthesis, initiation of hook assembly	putative structure; Surface structures	flagellar hook assembly protein	K02389
1032	BW25113_1076	2566.92	2564.1	178.874	122.74	123.333	229.748	-0.0359876	-0.00496579	0.012401	0.00707863	-0.00400931	-0.00497404	0.908008	0.0922337	0.381211	0.66044	0.526911	flgE	flagellar biosynthesis, hook protein	structural component; Surface structures	flagellar hook protein	K02390
1033	BW25113_1077	1361.22	1149.52	79.7577	65.1468	52.8571	91.1699	-0.0370303	-0.00588547	0.00382265	0.00514146	0.00413934	-0.00689515	0.3796	0.076519	0.729688	0.652684	0.807539	flgF	flagellar biosynthesis, cell-proximal portion of basal-body rod	structural component; Surface structures	flagellar component of cell-proximal portion of basal-body rod	K02391
1034	BW25113_1078	1404.03	1294.34	138.608	104.801	64.9122	149.519	-0.0325395	-0.0119036	0.00537464	0.000954727	0.000170791	0.00243916	0.715459	0.137655	0.548761	0.392719	0.889202	flgG	flagellar biosynthesis, cell-distal portion of basal-body rod	structural component; Surface structures	flagellar component of cell-distal portion of basal-body rod	K02392
1035	BW25113_1079	726.271	727.983	64.2708	90.6391	60.2756	72.9359	-0.0297241	-0.002813	-0.012859	0.00975797	-0.00400542	-0.00650025	0.915451	0.124233	0.520373	0.943643	0.835426	flgH	flagellar biosynthesis, basal-body outer-membrane L (lipopolysaccharide layer) ring protein	structural component; Surface structures	flagellar protein of basal-body outer-membrane L ring	K02393
1036	BW25113_1080	682.039	770.654	75.886	72.7001	69.5488	110.316	-0.028235	-0.0028535	0.00561843	0.0137289	-0.00964953	-0.00382734	0.457182	0.159495	0.959911	0.920881	0.422089	flgI	homolog of Salmonella P-ring of flagella basal body	putative structural component; Surface structures	putative flagellar basal body protein	K02394
1037	BW25113_1081	590.72	649.108	65.8195	93.4716	52.8571	90.2582	-0.0272892	-0.00745178	-0.00866587	0.0147717	-0.00867031	-0.00598803	0.567601	0.160545	0.506998	0.812483	0.526895	flgJ	flagellar biosynthesis	structure; Surface structures; enzyme; Murein sacculus, peptidoglycan	flagellar rod assembly protein and murein hydrolase; flagellum-specific muramidase	K02395
1038	BW25113_1082	910.336	965.903	150.223	208.659	159.499	173.223	-0.0216718	-0.000842776	-0.0106932	0.00961811	-0.00586437	-0.0128429	0.664242	0.238639	0.408324	0.96316	0.749229	flgK	flagellar biosynthesis, hook-filament junction protein 1	structural component; Surface structures	flagellar hook-filament junction protein 1	K02396
1039	BW25113_1083	589.293	585.749	274.893	237.928	325.488	333.682	-0.00907601	0.00312663	0.00794685	0.00628213	-0.000626277	-0.0158514	0.955201	0.60733	0.705582	0.857513	0.608649	flgL	flagellar biosynthesis; hook-filament junction protein	structural component; Surface structures	flagellar hook-filament junction protein	K02397
1040	BW25113_1084	35580.2	34287.6	19459.3	16212.1	8840.11	18583.2	-0.011007	-0.0132521	0.00254448	-0.00441027	0.000329837	0.0184439	0.900521	0.679732	0.503625	0.335186	0.834185	rne	RNase E, membrane attachment, mRNA turnover, maturation 5S RNA	enzyme; Degradation of RNA	fused ribonucleaseE: endoribonuclease/RNA-binding protein/RNA degradosome binding protein	K08300
1041	BW25113_1085	4057.99	3541.65	2607.22	2114.91	2950.72	2812.59	-0.00489589	0.00332643	0.00797294	0.0016487	0.00650151	-0.000226964	0.436696	0.761839	0.460147	0.895077	0.841558	yceQ			uncharacterized protein
1042	BW25113_1086	5560.47	5200.62	1969.94	1785.4	2008.57	1592.74	-0.0137986	0.00335089	-0.00347359	-0.00579131	0.00221279	-0.00029145	0.747223	0.482791	0.73812	0.995728	0.452148	rluC		enzyme; rRNA modification	23S rRNA pseudouridine(955,2504,2580) synthase	K06179
1043	BW25113_1087	841.847	946.508	1093.38	1225.52	1451.25	1056.66	0.00389087	0.00487879	-0.00362027	0.000316896	-0.00529944	-0.000256168	0.452231	0.858545	0.683574	0.74664	0.873687	yceF			Maf-like protein
1044	BW25113_1088	105456	102677	20129.9	18056.1	16259.6	18598.7	-0.0224156	-0.0016895	-0.00164187	-0.00167853	-0.00105761	0.0117574	0.958532	0.271852	0.695096	0.782072	0.747814	yceD			DUF177 family protein	K07040
1045	BW25113_1089	66353.2	69307.1	12237.8	10945.6	8256.83	10882	-0.0240441	-0.00476236	-0.00280797	-0.0033971	-0.00482074	-0.000775236	0.651557	0.262673	0.688341	0.621572	0.652343	rpmF		structural component; Ribosomal proteins - synthesis, modification	50S ribosomal subunit protein L32	K02911
1046	BW25113_1090	28505.8	27880.6	8012.16	6770.55	3351.32	6502.23	-0.0203574	-0.0131787	-0.00297551	-0.00861459	-0.00131642	0.0115655	0.984818	0.393461	0.541806	0.28957	0.448793	plsX	glycerolphosphate auxotrophy in plsB background	phenotype; Macromolecule synthesis, modification: Phospholipids	putative phosphate acyltransferase	K03621
1047	BW25113_1091	31202.6	28456	7442.24	6695.02	3083.33	6482.18	-0.0216223	-0.0142546	-0.00367645	-0.00571658	0.00185992	-0.0120114	0.60457	0.337786	0.706133	0.284608	0.603885	fabH	3-oxoacyl-[acyl-carrier-protein] synthase III; acetylCoA ACP transacylase	enzyme; Fatty acid and phosphatidic acid biosynthesis	3-oxoacyl-[acyl-carrier-protein] synthase III	K00648
1048	BW25113_1092	36618.9	32500.6	7611.05	7353.1	2262.65	7128.57	-0.0238921	-0.0215908	-0.00510313	-0.00370778	0.00254068	0.0131222	0.476196	0.295792	0.910987	0.147561	0.78425	fabD		enzyme; Fatty acid and phosphatidic acid biosynthesis	malonyl-CoA-[acyl-carrier-protein] transacylase	K00645
1049	BW25113_1093	57892	54117.7	14972.8	18839.7	8111.24	16740.6	-0.0178813	-0.0132705	-0.00834036	0.0053187	0.000520456	0.0118933	0.731342	0.364423	0.380086	0.449644	0.744841	fabG		enzyme; Fatty acid and phosphatidic acid biosynthesis	3-oxoacyl-[acyl-carrier-protein] reductase	K00059
1050	BW25113_1094	33477	32742.4	9953.45	10088.3	7396.28	10584.8	-0.016199	-0.00548638	-0.00173251	0.00275794	-0.000984706	0.0125409	0.9847	0.413912	0.947182	0.705993	0.876748	acpP	acyl carrier protein	carrier; Fatty acid and phosphatidic acid biosynthesis	acyl carrier protein (ACP)	K02078
1051	BW25113_1095	42113.8	38951.6	18861.5	17352.7	12043.1	15497.1	-0.0122389	-0.00603146	-0.00389339	-0.0068871	0.00255289	0.0123833	0.675504	0.584283	0.766733	0.575472	0.472046	fabF		enzyme; Fatty acid and phosphatidic acid biosynthesis	3-oxoacyl-[acyl-carrier-protein] synthase II	K09458
1052	BW25113_1096	1094.4	1198.65	706.204	643.915	522.079	617.22	-0.00795909	-0.0038	-0.00139962	-0.00521748	-0.00535348	-0.00624497	0.524212	0.765234	0.77619	0.705761	0.638411	pabC	4-amino-4-deoxychorismate lyase	enzyme; Biosynthesis of cofactors, carriers: Folic acid	4-amino-4-deoxychorismate lyase component of para-aminobenzoate synthase multienzyme complex	K02619
1053	BW25113_1097	1541.01	1629.23	1112.74	1076.34	785.438	898.023	-0.00648826	-0.0045243	-0.00496892	-0.00744219	-0.0034435	0.00573796	0.648924	0.823739	0.922809	0.663464	0.459108	yceG	putative thymidylate kinase	putative enzyme; Not classified	septation protein, ampicillin sensitivity	K07082
1054	BW25113_1098	2138.86	2009.39	1515.4	1523.87	1192.53	1225.32	-0.00547224	-0.00275038	-0.00597687	-0.00665736	0.00258281	-0.006384	0.788426	0.813421	0.973636	0.759695	0.45646	tmk		enzyme; 2'-Deoxyribonucleotide metabolism	thymidylate kinase	K00943
1055	BW25113_1099	2806.63	2855.04	2024.92	1866.6	1093.31	1616.44	-0.00738437	-0.00930201	-0.00405454	-0.00894651	-0.00174695	-0.000211803	0.813494	0.822875	0.783815	0.44955	0.426975	holB		enzyme; DNA - replication, repair, restriction/modification	DNA polymerase III, delta prime subunit	K02341
1056	BW25113_1100	2506.99	2556.35	1873.92	2065.82	1826.81	1993.89	-0.00341075	-0.00140036	-0.00234408	0.00299764	-0.00156028	0.0187669	0.803635	0.841797	0.716341	0.961828	0.878909	ycfH			putative DNase	K03424
1057	BW25113_1101	59007.8	49360.6	6266.79	6888.57	13603.7	6769.36	-0.024378	0.0150758	-0.00412369	0.00857024	0.00658436	-0.00659431	0.254972	0.146642	0.713419	0.361331	0.835791	ptsG	PTS system, glucose-specific IIBC component	transport; Transport of small molecules: Carbohydrates, organic acids, alcohols	fused glucose-specific PTS enzymes: IIB component/IIC component	K02779
1058	BW25113_1102	632.099	646.522	378.655	490.962	735.362	428.498	-0.00313145	0.0104701	-0.00553443	0.00855487	-0.00144468	0.00592514	0.836745	0.728419	0.420603	0.4414	0.748984	fhuE	outer membrane receptor for ferric iron uptake	transport; Transport of small molecules: Cations	ferric-rhodotorulic acid outer membrane transporter	K16088
1059	BW25113_1103	1198.56	1243.91	966.384	1192.47	1131.33	1129.59	-0.00123922	0.000608853	-0.00345142	0.0072202	-0.00231794	-0.0060436	0.74373	0.883005	0.462054	0.863875	0.651062	hinT			purine nucleoside phosphoramidase, dadA activator protein	K02503
1060	BW25113_1104	1448.26	1545.19	1489.84	1763.69	1193.46	1570.86	-5.68083e-05	-0.00574348	-0.00461034	0.00225809	-0.0036714	-0.0122952	0.612405	0.985204	0.540812	0.776064	0.903716	ycfL			uncharacterized protein
1061	BW25113_1105	1930.54	2021.03	2439.97	2787.15	2472.23	2610.19	0.00343025	-0.00126391	-0.0023617	0.00284101	-0.00214201	-0.0062224	0.683958	0.872586	0.619039	0.998954	0.863743	lpoB			OM lipoprotein stimulator of MrcB transpeptidase	K07337
1062	BW25113_1106	1037.33	1123.65	1446.48	1286.89	1122.98	1192.5	0.00189261	-0.00275745	-0.000422595	-0.00809414	-0.00358423	0.0123389	0.571304	0.820155	0.694817	0.747422	0.496327	thiK	putative beta-glucosidase	enzyme; Biosynthesis of cofactors, carriers: Thiamine	thiamine kinase	K07251
1063	BW25113_1107	1951.94	1912.41	1738.41	1656.05	1525.44	1432.28	-0.00256187	-0.00059134	-0.00322757	-0.00653177	0.000935953	0.00593852	0.998499	0.936654	0.876632	0.861137	0.492025	nagZ			beta N-acetyl-glucosaminidase	K01207
1064	BW25113_1108	1729.35	1921.46	5347.64	7334.21	8633.32	5548.6	0.0166832	0.00620417	-0.00664017	0.00354368	-0.00349571	0.00673796	0.438713	0.442643	0.235324	0.574799	0.943272	ycfP			putative UPF0227 family esterase	K07000
1065	BW25113_1109	19647.9	18610.8	4506.7	3467.89	7489.94	3611.24	-0.0183656	0.0141528	0.00159352	-0.00535756	0.00165702	0.0122678	0.805656	0.325507	0.344245	0.551433	0.42646	ndh	respiratory NADH dehydrogenase	enzyme; Energy metabolism, carbon: Aerobic respiration	respiratory NADH dehydrogenase 2/cupric reductase	K03885
1066	BW25113_1110	3407.34	3153.73	1526.24	1219.85	1333.48	1650.17	-0.0108267	-0.00129728	0.00739539	0.00128438	0.00274685	0.00661713	0.70363	0.585046	0.442693	0.857199	0.838406	ycfJ			uncharacterized protein
1067	BW25113_1111	595	589.628	1583.54	1752.36	3080.55	1309.2	0.0146831	0.0130037	-0.00474401	-0.00432126	0.00266412	-0.00632942	0.967307	0.505692	0.708916	0.434683	0.50064	ycfQ		regulator; Not classified	repressor for bhsA(ycfR)	K22041
1068	BW25113_1112	517.95	556.009	2132.55	1424.73	4383.43	1595.47	0.0178878	0.0178277	0.010205	-0.0119503	-0.000182163	0.0200317	0.664319	0.340896	0.1569	0.396968	0.313191	bhsA			biofilm, cell surface and signaling protein	K12151
1069	BW25113_1113	550.768	665.917	931.539	676.017	516.516	1106.8	0.00289914	-0.0109118	0.014238	8.31285e-05	-0.00939146	-0.0064942	0.291206	0.720142	0.292616	0.47159	0.613965	ldtC		enzyme; Murein sacculus, peptidoglycan	L,D-transpeptidase linking Lpp to murein	K19236
1070	BW25113_1114	4048	3813.18	8189.49	7630.68	7420.39	7327.32	0.0084819	-0.0010614	0.000949682	-0.00519155	0.00405672	0.0188809	0.788749	0.628951	0.80506	0.890881	0.668281	mfd	transcription-repair coupling factor; mutation frequency decline	factor; DNA - replication, repair, restriction/modification	transcription-repair coupling factor	K03723
1071	BW25113_1115	54.2207	55.6009	53.4299	84.03	98.2956	86.6114	0.00480637	0.00500163	-0.00281258	0.0202628	-0.00141706	-0.00301293	0.967549	1	0.419138	0.520839	0.337003	ycfT			inner membrane protein
1072	BW25113_1116	3451.57	3368.38	3613.1	3203.53	3830.75	2870.03	-0.000175462	0.00368353	-0.00112915	-0.00788496	0.00166793	-0.00635729	0.975942	0.975346	0.671809	0.957755	0.411299	lolC	membrane component of ABC superfamily		lipoprotein-releasing system transmembrane protein	K09808
1073	BW25113_1117	2986.42	2558.93	2437.64	1933.63	1088.67	1716.73	-0.00628634	-0.0111705	-0.00199019	-0.0146422	0.0071179	-0.00606675	0.380041	0.889072	0.414354	0.327401	0.225952	lolD	putative ATP-binding component of a transport system	putative transport; Not classified	outer membrane-specific lipoprotein transporter subunit	K09810
1074	BW25113_1118	4484.62	3985.16	3438.1	2968.43	1435.49	3066.95	-0.00654076	-0.0148283	0.000379627	-0.00686927	0.0048345	0.00644904	0.507824	0.855128	0.603197	0.289609	0.664321	lolE	putative kinase; membrane component of ABC superfamily	putative enzyme; Not classified	lipoprotein-releasing system transmembrane protein	K09808
1075	BW25113_1119	3193.31	2974	3730.8	3554.75	1917.69	3576.59	-0.000154364	-0.0122897	-0.000107752	-0.00384262	0.00314316	0.0186514	0.735676	0.915182	0.872455	0.414348	0.846726	nagK			N-acetyl-D-glucosamine kinase	K00884
1076	BW25113_1120	1057.3	1155.98	1041.5	975.314	356.09	883.436	-0.00518542	-0.018836	-0.00337828	-0.00878675	-0.00553209	0.0123711	0.533614	0.992099	0.836131	0.20167	0.563022	cobB	putative nicotinic acid mononucleotide:5,6-dimethylbenzimidazole (DMB) phosphoribosyltransferase		deacetylase of acs and cheY, chemotaxis regulator	K12410
1077	BW25113_1121	318.19	288.349	52.6556	47.2079	4.63659	75.671	-0.0301178	-0.0477518	0.0046851	0.00542339	-0.00051294	0.00385885	0.756327	0.246875	0.888968	0.0407953	0.492315	ycfZ		putative factor; Not classified	inner membrane protein
1078	BW25113_1122	388.106	365.931	75.1116	74.5884	75.1127	88.4348	-0.0202119	-0.000194587	0.000939169	0.00718599	0.00052338	-0.0064908	0.873088	0.285088	1	0.997233	0.760249	ymfA			DUF3592 family inner membrane protein
1079	BW25113_1123	7054.39	6518.23	2589.41	3450.89	798.42	2566.43	-0.0154276	-0.0237471	-0.0131749	-4.30369e-05	0.00102479	0.00570427	0.681903	0.497341	0.288782	0.160761	0.935624	potD	spermidine/putrescine periplasmic transport protein; periplasmic-binding component of ABC superfamily	transport; Transport of small molecules: Amino acids, amines	polyamine transporter subunit	K11069
1080	BW25113_1124	4908.4	4810.12	1226.56	994.198	338.471	980.988	-0.0235032	-0.0207113	-0.00282861	-0.0104819	-0.00199924	0.0061089	0.997359	0.353574	0.479874	0.12931	0.43949	potC	spermidine/putrescine transport system permease; membrane component of ABC superfamily	transport; Transport of small molecules: Amino acids, amines	polyamine transporter subunit	K11070
1081	BW25113_1125	6145.48	5848.43	1660.97	1355.81	658.395	1417.69	-0.0208429	-0.0143827	-0.000847668	-0.00744989	-6.47732e-05	-0.0126449	0.837586	0.380069	0.484848	0.265023	0.568408	potB	spermidine/putrescine transport system permease; membrane component of ABC superfamily	transport; Transport of small molecules: Amino acids, amines	polyamine transporter subunit	K11071
1082	BW25113_1126	8471.26	8470.73	3386.99	3636.89	3382.85	3084.28	-0.0117849	0.00088175	-0.00612671	-0.00103893	-0.00126539	-0.00615994	0.893533	0.533747	0.782567	0.984977	0.715146	potA	ATP-binding component of spermidine/putrescine transport	transport; Transport of small molecules: Amino acids, amines	polyamine transporter subunit	K11072
1083	BW25113_1127	968.838	1378.38	2597.16	3775.68	3942.02	2907.41	0.0135211	0.00427463	-0.0073194	0.00622117	-0.0163691	0.00522575	0.0305115	0.501781	0.168084	0.626835	0.746257	pepT	putative peptidase T	enzyme; Degradation of proteins, peptides, glyco	peptidase T	K01258
1084	BW25113_1128	4219.22	3859.73	8414.82	7999.84	11597	6944.41	0.00975788	0.00750875	-0.000883804	-0.00620995	0.0060415	0.0127673	0.641755	0.635856	0.863449	0.710742	0.48314	roxA		enzyme; Proteins - translation and modification	50S ribosomal protein L16 arginine hydroxylase; 2-oxoglutarate oxygenase	K18850
1085	BW25113_1129	2362.88	2089.56	2465.52	1982.73	1916.76	2529.96	-0.000241186	-0.00375331	0.00741328	-0.00173355	0.00614819	-0.0123654	0.511168	0.97721	0.442671	0.747838	0.973851	phoQ	sensor protein PhoQ	enzyme; Global regulatory functions	sensory histidine kinase in two-component regulatory system with PhoP	K07637
1086	BW25113_1130	1642.32	1586.56	1974.58	1679.66	2603.91	1883.57	0.00282237	0.00658214	0.00497495	-0.00216551	0.00249344	-0.0188119	0.930278	0.89981	0.57553	0.751669	0.836293	phoP	transcriptional regulatory protein	regulator; Global regulatory functions	response regulator in two-component regulatory system with PhoQ	K07660
1087	BW25113_1131	4651.56	4495.91	5310.47	5011.59	1476.29	4084.41	-0.00350279	-0.0222484	-0.00582903	-0.0124678	0.000748334	0.00720025	0.92299	0.92772	0.843316	0.128085	0.350201	purB		enzyme; Purine ribonucleotide biosynthesis	adenylosuccinate lyase	K01756
1088	BW25113_1132	4440.39	4250.23	5977.95	4690.57	2897.87	3923.04	-0.000536301	-0.00923447	-0.00225451	-0.017377	0.0023935	0.0124858	0.87134	0.838173	0.378624	0.37547	0.14289	hflD			putative lysogenization regulator	K07153
1089	BW25113_1133	8934.99	8468.14	13827.5	13776.2	17027.4	9343.09	0.00545831	0.00683066	-0.00760826	-0.0119434	0.00390765	0.00562824	0.812546	0.764018	0.9983	0.814358	0.168586	mnmA		enzyme; tRNA modification	tRNA(Gln,Lys,Glu) U34 2-thiouridylase, first step in mnm(5)-s(2)U34-tRNA synthesis	K00566
1090	BW25113_1134	893.214	905.13	2013.3	1653.22	1648.77	1035.69	0.00694769	0.00218437	-0.00751305	-0.0236047	0.00100378	0.0188416	0.862002	0.578993	0.49287	0.796048	0.0267866	nudJ		putative enzyme; Not classified	bifunctional thiamine pyrimidine pyrophosphate hydrolase/ thiamine pyrophosphate hydrolase	K12152
1091	BW25113_1135	891.787	934.87	1930.45	2064.87	3104.66	1366.64	0.0104384	0.0109699	-0.00787721	-0.00965127	-0.000515289	-0.00119149	0.715771	0.597854	0.798373	0.578833	0.235765	rluE		enzyme; rRNA modification	23S rRNA pseudouridine(2457) synthase	K06181
1092	BW25113_1136	20425.5	15424.7	35498.4	26870.7	17412.2	35279.1	0.00538947	-0.0123929	0.00896271	-0.00518901	0.0144022	-0.00537833	0.0645887	0.704044	0.302723	0.38219	0.940909	icd	isocitrate dehydrogenase, specific for NADP+	enzyme; Energy metabolism, carbon: TCA cycle; Phage or Prophage Related	e14 prophage; isocitrate dehydrogenase, specific for NADP+	K00031
1093	BW25113_1137	152.674	118.96	261.729	236.039	179.9	309.066	0.00731779	-0.00837302	0.00768023	0.00251172	0.0128801	0.00940705	0.498792	0.719165	0.79324	0.651549	0.669105	ymfD		Phage or Prophage Related	e14 prophage; putative SAM-dependent methyltransferase
1094	BW25113_1138	121.283	72.4104	231.53	270.029	412.656	346.445	0.0152755	0.00619217	0.00657281	0.0146674	0.0271216	-0.00228276	0.202329	0.667565	0.670211	0.508341	0.266417	ymfE		Phage or Prophage Related	e14 prophage; putative inner membrane protein
1095	BW25113_1139	184.065	196.543	195.91	194.496	162.28	240.688	0.000331987	-0.00522075	0.00468377	0.00554622	-0.00361213	0.00316865	0.783936	0.970136	1	0.81744	0.604779	lit	phage T4 late gene expression; at locus of e14 element	membrane; Phage or Prophage Related	e14 prophage; cell death peptidase, inhibitor of T4 late gene expression
1096	BW25113_1140	74.1967	73.7035	156.418	104.801	342.18	174.134	0.0112181	0.0162393	0.0180412	0.00134093	0.00251101	0.00589827	1	0.626191	0.373865	0.372689	0.819197	intE	prophage e14 integrase	Phage or Prophage Related	e14 prophage; putative integrase
1097	BW25113_1141	7.1343	24.5678	52.6556	29.2689	114.987	53.7902	0.0185509	0.0179399	0.0236975	-0.00514292	-0.0582824	0.000470379	0.225565	0.268411	0.41541	0.404088	1	xisE		Phage or Prophage Related	e14 prophage; putative excisionase
1098	BW25113_1143	166.943	166.803	250.114	325.734	463.659	296.302	0.00875718	0.00855774	-0.00300712	0.00861926	0.000929973	0.00994234	0.972129	0.787933	0.451274	0.478297	0.664563	ymfI		Phage or Prophage Related	e14 prophage; uncharacterized protein
1099	BW25113_1144	92.7459	103.443	165.71	165.228	313.433	201.485	0.00953221	0.0103824	0.00653799	0.00700309	-0.00415123	0.00942925	0.7585	0.703522	1	0.469194	0.636917	ymfJ		Phage or Prophage Related	e14 prophage; uncharacterized protein
1100	BW25113_1145	579.305	456.444	425.891	694.9	1017.27	719.33	0.00386052	0.00950586	-0.00304139	0.0231269	0.0117049	-0.000396733	0.290439	0.834765	0.116891	0.31089	0.115622	cohE		Phage or Prophage Related	e14 prophage; repressor protein phage e14
1101	BW25113_1146	61.355	62.0661	24.0047	14.1624	42.6566	41.9381	-0.0102896	0.0105935	0.0289488	0.0157188	-0.00129983	-0.00801281	0.984612	0.568038	0.630168	0.594315	0.406078	croE		Phage or Prophage Related	e14 prophage; putative DNA-binding transcriptional regulator
1102	BW25113_1147	124.137	121.546	48.7838	84.9741	69.5488	96.6401	-0.00660254	-0.00156191	-0.0036455	0.0277272	-0.000925586	-0.00627904	1	0.54843	0.327242	0.725002	0.164166	ymfL		Phage or Prophage Related	e14 prophage; putative DNA-binding transcriptional regulator
1103	BW25113_1148	7.1343	7.75826	21.6817	4.72079	22.2556	15.4989	0.00743725	0.0121983	0.0438862	-0.02414	-0.00104889	0.00136737	1	0.58847	0.259121	1	0.699847	ymfM		Phage or Prophage Related	e14 prophage; uncharacterized protein
1104	BW25113_1150	15.6955	15.5165	5.42043	6.6091	12.9824	6.38189	-0.00934972	0.0149243	-0.00330536	0.010654	-0.000247929	-0.00228452	1	0.627194	0.974312	0.588898	0.997205	ymfR		Phage or Prophage Related	e14 prophage; uncharacterized protein
1105	BW25113_1151	15.6955	16.8096	21.6817	24.5481	30.6015	29.1744	0.00623103	0.00328628	0.00380323	0.0106287	-0.00298971	-0.00749193	0.996433	0.88309	0.91794	0.775434	0.718119	beeE	pseudogene, portal protein family, e14 prophage;Phage or Prophage Related
1106	BW25113_1152	18.5492	14.2235	17.0356	21.7156	32.4561	29.1744	0.00527599	0.00645869	0.00535307	0.0205762	0.0133338	-0.00569031	0.853969	0.990526	0.834368	0.575266	0.500452	jayE	pseudogene, e14 prophage;Phage or Prophage Related
1107	BW25113_1153	21.4029	11.6374	20.9074	14.1624	22.2556	23.7042	0.00274921	0.00235635	0.0159153	0.00118865	0.0310311	0.00785491	0.571149	1	0.744978	0.99378	0.920691	ymfQ		Phage or Prophage Related	prohage e14 tail protein homolog
1108	BW25113_1154	21.4029	10.3443	7.74346	6.6091	12.9824	3.64679	-0.00950697	0.0172208	-0.0125617	-0.0209903	0.0366722	0.00187767	0.499844	0.608551	0.984934	0.753161	0.678141	stfP		Phage or Prophage Related	e14 prophage; uncharacterized protein
1109	BW25113_1155	14.2686	14.2235	18.5843	16.0507	36.1654	30.0861	0.00664127	0.00970858	0.017225	0.0151439	0.000978829	3.55424e-05	1	0.915678	0.929178	0.552096	0.539798	tfaP		Phage or Prophage Related	e14 prophage; uncharacterized protein
1110	BW25113_1156	7.1343	15.5165	15.4869	1.88831	38.9473	18.234	0.00133104	0.0297461	0.0743884	-0.0108512	-0.0354709	-0.00519421	0.545373	0.735486	0.254824	0.406177	0.905396	tfaE		Phage or Prophage Related	e14 prophage; putative tail fiber assembly protein
1111	BW25113_1157	4.28058	5.17217	3.09739	5.66494	5.5639	1.8234	-0.00278505	0.0119601	-0.031401	-0.00916973	-0.00939872	0.0013335	1	0.995963	0.859038	0.845922	0.938016	stfE	pseudogene, e14 prophage; side tail fiber protein fragment family;Phage or Prophage Related
1112	BW25113_1158	1.42686	7.75826	6.96912	11.3299	13.9098	7.29359	0.0139287	0.00971118	-0.0117576	0.00439677	-0.0829672	-0.00479629	0.519722	0.680067	0.78601	0.657709	1	pinE	inversion of adjacent DNA; at locus of e14 element	membrane; Phage or Prophage Related	e14 prophage; site-specific DNA recombinase
1113	BW25113_1159	179.784	148.7	77.4346	99.1365	136.316	104.845	-0.00586945	0.00733386	-0.00168577	0.0141914	0.00856026	-0.000168035	0.590217	0.581106	0.627909	0.539752	0.524663	mcrA	restriction of DNA at 5-methylcytosine residues; at locus of e14 element	putative enzyme; Phage or Prophage Related	putative 5-methylcytosine/5-hydroxymethylcytosine-specific restriction nuclease; 5-methylcytosine DNA binding protein; e14 prophage gene	K07451
1114	BW25113_1160	9.98802	23.2748	3.09739	0	0.927317	0	-0.0316026	-0.00425219	0.00657015	-0.0459424	-0.043684	-0.00111093	0.389333	0.660373	0.745397	0.816418	0.622645	iraM			RpoS stabilzer during Mg starvation, anti-RssB factor	K21638
1115	BW25113_1161	99.8802	107.323	58.076	44.3754	127.97	21.8808	-0.00855994	0.0250886	-0.0132179	-0.0289396	-0.00241423	-0.00751721	0.8301	0.729319	0.689664	0.394317	0.100395	ycgX			DUF1398 family protein
1116	BW25113_1162	1846.36	1498.64	2168.17	1876.98	3687.94	1862.6	0.00423833	0.0121162	0.00249358	-0.00433997	0.0116179	-0.0191091	0.245124	0.912605	0.616973	0.533725	0.579615	bluR	putative transcriptional regulator	putative regulator; Not classified	repressor of blue light-responsive genes	K21972
1117	BW25113_1163	3039.21	2074.04	2078.35	1285	2966.49	3043.25	-0.00178538	0.00689968	0.0243474	0.0094981	0.0192357	0.0127145	0.0193458	0.79453	0.0923898	0.680398	0.224293	bluF			anti-repressor for YcgE, blue light-responsive; FAD-binding; has c-di-GMP phosphodiesterase-like EAL domain, but does not degrade c-di-GMP	K21973
1118	BW25113_1164	27.1103	27.1539	32.5226	10.3857	58.421	8.20529	-0.00381833	0.0293971	0.0070467	-0.0498458	0.00301961	0.00402465	1	0.931601	0.25612	0.56485	0.0947437	ycgZ			RcsB connector protein for regulation of biofilm and acid-resistance	K21974
1119	BW25113_1165	17.1223	9.0513	27.8765	26.4364	89.9498	24.6159	0.0137323	0.0231643	0.00203392	-0.00107196	0.0343525	-0.00272299	0.613285	0.79967	0.984101	0.23012	0.873871	ymgA			RcsB connector protein for regulation of biofilm	K21975
1120	BW25113_1166	15.6955	18.1026	34.0712	58.5377	103.86	29.1744	0.0143222	0.0187742	-0.0179825	0.00187234	-0.00518765	0.00024824	0.925706	0.668554	0.41702	0.244344	0.818747	ariR			RcsB connector protein for regulation of biofilm and acid-resistance	K21976
1121	BW25113_1167	25.6835	18.1026	35.6199	38.7104	51.9298	17.3223	0.00581017	0.0120532	-0.0176459	-0.020474	0.0191157	0.00263741	0.725855	0.860727	0.927623	0.720826	0.306248	ymgC			Blue light, low temperature and stress induced protein
1122	BW25113_1168	39.9521	42.6704	66.5938	107.634	164.135	167.753	0.0137215	0.00660383	0.00770864	0.0340832	-0.00281674	0.00768929	0.925092	0.754772	0.345595	0.322906	0.0308974	ycgG	putative proteases	putative enzyme; Not classified	putative membrane-anchored cyclic-di-GMP phosphodiesterase
1123	BW25113_1171	89.8921	81.4617	137.834	182.222	157.644	225.19	0.00902091	-0.00345439	0.00314058	0.017133	0.00505484	-0.00566887	0.873147	0.781736	0.497297	0.895132	0.208143	ymgD			uncharacterized protein
1124	BW25113_1172	59.9281	98.2713	125.444	146.344	31.5288	141.313	0.00249561	-0.0286907	-0.00341397	-0.000480993	-0.025728	-0.00170864	0.230352	0.633521	0.723597	0.140281	0.806399	ymgG			UPF0757 family protein
1125	BW25113_1174	2310.09	2171.02	1811.97	1557.86	602.756	1718.55	-0.00721394	-0.019642	0.00155715	-0.00576941	0.00173311	0.0122703	0.788188	0.867684	0.603481	0.188695	0.822004	minE	cell division topological specificity factor, reverses MinC inhibition of ftsZ ring formation	factor; Cell division	cell division topological specificity factor	K03608
1126	BW25113_1175	7569.49	7341.9	6749.98	6381.56	3324.43	6074.65	-0.00423717	-0.0123543	-0.00187958	-0.00561755	0.000725942	-3.96187e-05	0.939879	0.937002	0.847766	0.385494	0.68316	minD	cell division inhibitor, a membrane ATPase, activates minC	enzyme; Cell division	membrane ATPase of the MinC-MinD-MinE system	K03609
1127	BW25113_1176	4347.64	4212.73	5750.3	5942.53	5857.86	4968.76	0.00352118	0.00110789	-0.00381736	-0.00450019	0.0021071	0.0185291	0.936873	0.84772	0.890579	0.996303	0.586222	minC	cell division inhibitor, inhibits ftsZ ring formation	factor; Cell division	cell division inhibitor	K03610
1128	BW25113_1177	182.638	213.352	112.28	170.892	264.285	119.433	-0.00259243	0.0136955	-0.0118706	0.00844137	-0.00798498	0.00573343	0.548496	0.748517	0.326365	0.334987	0.924478	ycgJ			uncharacterized protein
1129	BW25113_1178	238.286	223.696	253.211	508.901	693.633	353.739	0.00811668	0.0121777	-0.0133232	0.0188498	0.00351945	0.000637638	0.886068	0.970082	0.037296	0.244792	0.357395	pliG			periplasmic inhibitor of g-type lysozyme
1130	BW25113_1179	577.878	570.232	510.294	714.727	897.643	562.518	0.00191796	0.00800673	-0.00805176	0.0075796	0.000759618	0.0126557	0.984902	0.933131	0.271996	0.511872	0.803343	ycgL			UPF0745 family protein	K09902
1131	BW25113_1180	836.14	770.654	861.848	1011.19	1149.87	1077.63	0.00313079	0.00267507	0.000445011	0.0089843	0.00415235	-0.0121518	0.742299	0.984484	0.579113	0.742481	0.504452	ycgM	putative isomerase	putative enzyme; Not classified	putative isomerase/hydrolase
1132	BW25113_1181	603.562	502.994	417.373	612.758	682.505	518.757	0.00012023	0.00541513	-0.00731841	0.0118273	0.00872075	-0.00616146	0.424752	0.802432	0.222998	0.570396	0.539996	ycgN			UPF0153 family cysteine cluster protein	K09160
1133	BW25113_1182	48.5132	32.3261	81.3064	150.121	100.15	199.662	0.0147499	-0.00763966	0.00201813	0.032553	0.0201491	-0.00287878	0.532071	0.747132	0.181861	0.835793	0.0282218	hlyE		phenotype; Not classified	hemolysin E	K11139
1134	BW25113_1183	94.1727	98.2713	75.886	102.913	160.426	73.8476	0.000539476	0.0128321	-0.00974711	0.00415463	-0.00184945	-0.000322696	0.898693	0.893462	0.54672	0.411258	0.945642	umuD	SOS mutagenesis; error-prone repair; processed to UmuD'; forms complex with UmuC	putative enzyme; DNA - replication, repair, restriction/modification	DNA polymerase V, subunit D	K03503
1135	BW25113_1184	315.336	290.935	257.083	313.46	445.112	276.245	0.000697096	0.00880484	-0.00426426	0.00576547	0.00416496	0.00658266	0.813732	0.891571	0.571725	0.529302	0.878978	umuC	SOS mutagenesis and repair	putative enzyme; DNA - replication, repair, restriction/modification	DNA polymerase V, subunit C	K03502
1136	BW25113_1185	1521.03	1465.02	569.145	524.951	690.851	687.421	-0.0114096	0.00336843	0.00542226	0.00703678	0.000632252	-0.00641045	0.91695	0.506941	0.811303	0.831022	0.589339	dsbB	reoxidizes DsbA protein following formation of disulfide bond in P-ring of flagella.	enzyme; Surface structures	oxidoreductase that catalyzes reoxidation of DsbA protein disulfide isomerase I	K03611
1137	BW25113_1186	5584.73	5001.49	1979.23	1366.2	1232.4	1967.45	-0.0155597	-0.00606512	0.00929939	-0.00315199	0.00390024	-0.000597208	0.536556	0.482933	0.195114	0.557194	0.944049	nhaB	Na+/H+ antiporter, pH independent	transport; Transport of small molecules: Cations	sodium:proton antiporter	K03314
1138	BW25113_1187	2893.67	2551.17	3046.28	2210.27	3393.98	2211.78	-0.000269907	0.00657053	0.00348739	-0.0120703	0.00711152	0.00543532	0.489752	0.972282	0.252176	0.910039	0.264163	fadR	negative regulator for fad regulon, and positive activator of fabA	regulator; Degradation of small molecules: Fatty acids	fatty acid metabolism regulon transcriptional regulator	K03603
1139	BW25113_1188	246.847	268.953	3735.45	7328.55	10322	6137.56	0.0416575	0.00951442	-0.00403875	0.019954	-0.000380626	-0.00557606	0.694006	0.0837413	0.0127744	0.232957	0.107043	ycgB			SpoVR family stationary phase protein
1140	BW25113_1189	3836.83	1727.51	8350.55	7187.87	5874.55	8921.88	0.0134348	-0.00729726	0.00773504	-0.00089857	0.0410698	0.000127308	5.441e-07	0.594177	0.58789	0.65766	0.86445	dadA	D-amino acid dehydrogenase subunit	enzyme; Degradation of small molecules: Amino acids	D-amino acid dehydrogenase	K00285
1141	BW25113_1190	2357.17	1053.83	5269.43	5388.3	1655.26	6259.72	0.0119638	-0.0247588	0.00333555	0.00130399	0.0403185	-0.0113904	1.69648e-06	0.581896	0.921836	0.165953	0.597871	dadX	alanine racemase 2, catabolic	enzyme; Degradation of small molecules: Amino acids	alanine racemase, catabolic, PLP-binding	K01775
1142	BW25113_1191	1872.04	1662.85	2566.96	1997.84	3084.26	2103.29	0.00394216	0.00643801	0.00455654	-0.00794452	0.00702392	-0.0187139	0.541183	0.828659	0.37544	0.838129	0.475723	cvrA			putative cation/proton antiporter	K11105
1143	BW25113_1192	433.765	378.862	837.843	895.061	1029.32	671.01	0.00956114	0.00479147	-0.00556037	-0.00645135	0.00813203	0.00619349	0.607348	0.654197	0.814844	0.818708	0.452095	ldcA		enzyme; Murein sacculus, peptidoglycan	murein tetrapeptide carboxypeptidase; LD-carboxypeptidase A	K01297
1144	BW25113_1193	1094.4	1047.36	857.202	683.57	846.64	747.593	-0.00410615	0.00243386	0.00379642	-0.00570425	0.00217452	-0.0189464	0.893659	0.867506	0.462417	0.975066	0.628805	emtA	murein transglycosylase E	enzyme; Murein sacculus, peptidoglycan	lytic murein endotransglycosylase E	K08308
1145	BW25113_1194	359.569	377.569	248.565	222.821	328.27	251.629	-0.00442588	0.00621827	0.00355297	0.000788966	-0.00259173	0.00622353	0.774559	0.80396	0.783724	0.757952	1	ycgR			flagellar velocity braking protein, c-di-GMP-regulated	K21087
1146	BW25113_1195	21.4029	25.8609	74.3373	122.74	341.253	177.781	0.024422	0.0184146	0.00809644	0.0334681	-0.00728924	0.000783853	0.837183	0.448035	0.301971	0.0909121	0.0378715	ymgE	transglycosylase asociated protein		UPF0410 family putative inner membrane protein
1147	BW25113_1196	22.8298	25.8609	75.1116	126.517	418.22	101.199	0.0231407	0.0265755	-0.00532727	0.0167925	-0.00339938	0.00419299	0.902985	0.466439	0.279174	0.0575408	0.536288	ycgY			uncharacterized protein
1148	BW25113_1197	496.547	526.269	786.736	1076.34	627.794	877.966	0.00618703	-0.00748452	-0.00722251	0.00457591	-0.00290576	0.00029991	0.714788	0.754057	0.282612	0.774131	0.765738	treA	trehalase, periplasmic	enzyme; Osmotic adaptation	periplasmic trehalase	K01194
1149	BW25113_1198	6238.23	7188.03	2010.98	1751.41	1423.43	2755.15	-0.0161296	-0.00743798	0.00890893	0.00891972	-0.00929848	-0.018685	0.26704	0.445044	0.633579	0.664413	0.320543	dhaM	PTS hybrid protein		putative dihydroxyacetone-specific PTS enzymes: HPr component/EI component	K05881
1150	BW25113_1199	5072.49	5712.66	1948.26	2169.67	1796.21	2617.49	-0.0120227	-0.00389813	0.00124189	0.0108872	-0.0077922	0.0117081	0.345888	0.516648	0.688685	0.908164	0.353631	dhaL		putative enzyme; Not classified	dihydroxyacetone kinase, C-terminal domain	K05879
1151	BW25113_1200	6475.09	6581.59	2321.49	2739.94	2739.29	3856.49	-0.0105658	-0.00123062	0.00449831	0.0187229	-0.00266979	-0.000173558	0.806416	0.487615	0.538645	0.85535	0.101595	dhaK		putative enzyme; Not classified	dihydroxyacetone kinase, PTS-dependent, dihydroxyacetone-binding subunit	K05878
1152	BW25113_1201	868.957	837.892	456.864	594.819	604.611	620.867	-0.00519181	0.00166586	-0.00232351	0.0132408	0.000753952	0.000370093	0.932533	0.662832	0.39858	0.752143	0.369492	dhaR		putative regulator; Not classified	dhaKLM operon transcription activator	K05880
1153	BW25113_1202	566.463	643.935	844.812	828.97	1087.74	815.059	0.00501605	0.00506923	0.000857611	-0.00110225	-0.00558034	-0.00616374	0.458936	0.785421	0.963711	0.775103	0.871674	ycgV	putative adhesion and penetration protein	putative factor; Not classified	putative adhesin
1154	BW25113_1203	7228.47	7239.75	6258.27	5860.38	8184.5	4620.49	-0.00207556	0.00809358	-0.00459687	-0.00880336	0.000343717	-0.0127425	0.885406	0.920882	0.820303	0.758536	0.283325	ychF	putative GTP-binding protein	enzyme; Not classified	catalase inhibitor protein; ATPase, K+-dependent, ribosome-associated	K06942
1155	BW25113_1204	1281.32	1286.58	1531.66	1483.27	2438.84	1060.31	0.00264665	0.0119625	-0.00624414	-0.0103473	0.000918701	0.00631078	0.893693	0.903127	0.923598	0.587401	0.212089	pth		enzyme; Aminoacyl tRNA synthetases, tRNA modification	peptidyl-tRNA hydrolase	K01056
1156	BW25113_1205	2501.28	1980.94	8932.09	11518.7	37157.6	15771.5	0.0253067	0.020262	0.0093857	0.0220755	0.0144527	-0.00706151	0.17338	0.388186	0.33427	0.0983495	0.0625024	ychH			DUF2583 family putative inner membrane protein
1157	BW25113_1206	2846.58	2615.83	2422.93	2630.42	3891.95	2280.16	0.000207769	0.00913025	-0.00354254	0.000490413	0.00455921	1.98354e-05	0.673777	0.911827	0.754827	0.579545	0.800289	dauA	putative sulfate transporter		C4-dicarboxylic acid transporter	K03321
1158	BW25113_1207	19268.3	18335.4	23347.3	22223.6	18441.6	16455.2	0.000730835	-0.0015841	-0.00632463	-0.0120218	0.00286258	-0.00653645	0.831034	0.895041	0.865779	0.761362	0.215863	prs	phosphoribosylpyrophosphate synthetase	enzyme; Purine ribonucleotide biosynthesis	phosphoribosylpyrophosphate synthase	K00948
1159	BW25113_1208	8745.22	7590.16	10746.4	11551.8	8220.67	7851.55	0.00191395	-0.00332252	-0.00942183	-0.0100006	0.00735887	0.0120654	0.396536	0.887455	0.774569	0.732176	0.265844	ispE			4-diphosphocytidyl-2-C-methylerythritol kinase	K00919
1160	BW25113_1209	1475.37	1686.13	2738.09	2966.54	1966.84	2394.12	0.00582199	-0.00613625	-0.00510892	-0.00533947	-0.00619534	0.00598994	0.351506	0.671837	0.759243	0.676813	0.618127	lolB	outer-membrane lipoprotein	enzyme; Biosynthesis of cofactors, carriers: Heme, porphyrin	lipoprotein localization factor	K02494
1161	BW25113_1210	5076.77	5134.67	8885.63	8216.06	13039.9	5857.66	0.00689649	0.0108286	-0.00528287	-0.012981	0.00107982	0.0185369	0.835259	0.700652	0.782781	0.655129	0.145554	hemA	glutamyl-tRNA reductase	enzyme; Biosynthesis of cofactors, carriers: Heme, porphyrin	glutamyl tRNA reductase	K02492
1162	BW25113_1211	5878.66	6073.42	5398.74	3240.35	2952.58	2843.59	-0.00710644	-0.00315673	0.000888321	-0.0254336	-0.00144361	-0.0128652	0.722066	0.953132	0.0635514	0.457057	0.0287176	prfA		factor; Proteins - translation and modification	peptide chain release factor RF-1	K02835
1163	BW25113_1212	3784.03	4005.85	2162.75	1120.71	1086.82	1337.46	-0.0136631	-0.00479763	0.00827425	-0.021352	-0.00345334	0.0120957	0.6102	0.702182	0.0217599	0.400361	0.103225	prmC	possible protoporphyrinogen oxidase	putative enzyme; Biosynthesis of cofactors, carriers: Heme, porphyrin	N5-glutamine methyltransferase, modifies release factors RF-1 and RF-2	K02493
1164	BW25113_1213	1797.84	2033.96	1347.36	727.945	1301.95	838.763	-0.00818305	0.00730663	0.00856002	-0.0192604	-0.00573424	-0.0128139	0.372152	0.843403	0.0377307	0.953573	0.114324	ychQ			SIRB family inner membrane protein
1165	BW25113_1214	4765.71	5055.8	4574.06	3546.25	4955.58	3019.55	-0.00276665	0.00653496	-0.00115102	-0.0144883	-0.00236895	-0.0193136	0.594781	0.977345	0.358227	0.936818	0.149726	ychA		putative enzyme; Not classified	transglutaminase-like TPR-repeat protein
1166	BW25113_1215	6662.01	6860.89	4779.27	3212.97	2985.96	3040.52	-0.00882449	-0.00266409	0.00125027	-0.0180106	-0.00174412	-0.0126614	0.736974	0.819563	0.149996	0.558553	0.117881	kdsA	2-dehydro-3-deoxyphosphooctulonate aldolase	enzyme; Surface polysaccharides & antigens	3-deoxy-D-manno-octulosonate 8-phosphate synthase	K01627
1167	BW25113_1216	1877.75	1977.06	943.928	774.209	1307.52	943.608	-0.00871164	0.00801594	0.00563687	0.000253674	-0.00303548	-0.0131609	0.658629	0.639762	0.516102	0.70843	0.961249	chaA	sodium-calcium/proton antiporter	transport; Transport of small molecules: Cations	calcium/sodium:proton antiporter	K07300
1168	BW25113_1217	95.5996	104.736	100.665	127.461	104.787	152.254	0.00230371	-0.00401679	0.00183301	0.0145583	-0.00505847	-0.00257173	0.792768	0.979551	0.609413	0.984391	0.331342	chaB		regulator; Transport of small molecules: Cations	cation transport regulator	K06197
1169	BW25113_1218	751.955	773.24	917.601	909.223	1555.11	841.498	0.00390464	0.0107711	-0.000485497	-0.00142861	-0.000452941	-0.0190562	0.806207	0.892435	0.989544	0.538336	0.745104	chaC		transport; Transport of small molecules: Cations	cation transport regulator	K07232
1170	BW25113_1219	351.007	425.411	607.862	645.804	927.317	674.657	0.00781632	0.00664082	0.0019617	0.00409365	-0.00860648	0.000486607	0.348893	0.709415	0.836457	0.625834	0.78346	ychN			putative sulfur relay protein	K06039
1171	BW25113_1220	724.845	778.412	837.843	734.554	865.187	549.754	-0.00021208	0.00476024	-0.00501787	-0.0140735	-0.00287725	-0.000559768	0.633318	0.921983	0.673849	0.984106	0.169616	ychO	conserved protein, invasin-like	putative factor; Not classified	putative invasin
1172	BW25113_1221	854.689	1170.2	846.361	627.865	601.829	741.211	-0.0047252	-0.00341037	0.0059311	-0.00764664	-0.0158944	0.00585966	0.0588513	1	0.332317	0.670876	0.638487	narL	pleiotrophic regulation of anaerobic respiration: response regulator for nar, frd, dms and tor genes	regulator; Energy metabolism, carbon: Anaerobic respiration	response regulator in two-component regulatory system with NarX (or NarQ)	K07684
1173	BW25113_1222	1372.64	1670.61	995.81	1017.8	1271.35	1091.3	-0.00415056	0.00414928	0.00104182	0.00403781	-0.0101985	0.0125608	0.190494	0.826336	0.930891	0.782544	0.807683	narX	nitrate/nitrate sensor, histidine protein kinase acts on NarL regulator	enzyme; Energy metabolism, carbon: Anaerobic respiration	sensory histidine kinase in two-component regulatory system with NarL	K07673
1174	BW25113_1223	2756.69	8658.22	348.456	602.372	573.082	598.074	-0.0284232	0.00378507	-0.00923358	0.024659	-0.0610953	0.00649404	9.44669e-15	0.178514	0.0880004	0.567057	0.110719	narK	nitrite extrusion protein	transport; Transport of small molecules: Anions	nitrate/nitrite transporter	K02575
1175	BW25113_1224	9043.44	35116.5	12493.3	19419.4	7150.54	14072.1	-0.0043923	-0.0139421	-0.0127254	0.00443292	-0.0691703	-0.000525083	4.43328e-21	0.824189	0.0959291	0.489859	0.726144	narG		enzyme; Energy metabolism, carbon: Anaerobic respiration	nitrate reductase 1, alpha subunit	K00370
1176	BW25113_1225	1164.32	11502.9	6301.63	7169.93	3800.15	5549.51	0.00558784	-0.00937657	-0.0061578	-0.00779374	-0.113873	0.00674893	5.1141e-47	0.258992	0.620203	0.530238	0.630568	narH	nitrate reductase 1, beta subunit	enzyme; Energy metabolism, carbon: Anaerobic respiration	nitrate reductase 1, beta (Fe-S) subunit	K00371
1177	BW25113_1226	410.936	4715.73	2820.94	3003.36	1726.66	2485.29	0.00751339	-0.0087455	-0.00362294	-0.00867631	-0.121029	0.0124016	2.81759e-45	0.203016	0.807952	0.54287	0.635733	narJ	nitrate reductase 1, delta subunit, assembly function	enzyme; Energy metabolism, carbon: Anaerobic respiration	molybdenum-cofactor-assembly chaperone subunit (delta subunit) of nitrate reductase 1	K00373
1178	BW25113_1227	191.199	2657.2	1733.76	1837.33	1304.74	1311.02	0.0101151	-0.00360508	-0.0062179	-0.0132382	-0.129938	0.00482629	3.97707e-43	0.151203	0.825377	0.7189	0.333483	narI	nitrate reductase 1, cytochrome b(NR), gamma subunit	enzyme; Energy metabolism, carbon: Anaerobic respiration	nitrate reductase 1, gamma (cytochrome b(NR)) subunit	K00374
1179	BW25113_1229	470.864	442.221	66.5938	35.878	70.4761	100.287	-0.0254207	0.00303374	0.0258779	0.0103161	0.000647004	-0.00509533	0.848836	0.20755	0.340335	0.974009	0.393031	tpr	a protamine-like protein	factor; Basic proteins - synthesis, modification	protamine-like protein
1180	BW25113_1230	1195.71	949.094	538.171	482.464	932.881	924.462	-0.00563657	0.00735646	0.0153578	0.0184701	0.0107766	2.94051e-05	0.226196	0.588663	0.744698	0.522865	0.097841	tyrV	anticodon: GUA		tRNA-Tyr
1181	BW25113_1231	766.224	584.455	322.902	259.643	561.954	547.931	-0.00663577	0.00824507	0.0185186	0.0173317	0.0128023	-0.0119592	0.19264	0.560214	0.549141	0.523195	0.121749	tyrT	anticodon: GUA		tRNA-Tyr
1182	BW25113_1232	3069.17	3217.09	3733.9	3090.23	5583.38	2808.03	0.00208228	0.0111074	0.000639779	-0.00933148	-0.00123706	-0.000101472	0.66284	0.893115	0.499261	0.639309	0.315281	purU	formyltetrahydrofolate deformylase; for purT-dependent FGAR synthesis	enzyme; Purine ribonucleotide biosynthesis	formyltetrahydrofolate hydrolase	K01433
1183	BW25113_1233	1352.66	1514.15	1814.29	1835.44	3225.21	1518.89	0.00454678	0.0122682	-0.00302939	-0.00407103	-0.00448989	0.0124072	0.427761	0.84073	0.955974	0.499963	0.524999	ychJ			UPF0225 family protein	K09858
1184	BW25113_1234	1439.7	1435.28	2268.06	2370.78	3023.05	1892.69	0.00644708	0.00637883	-0.00424956	-0.00492092	0.00123946	-0.00620078	0.925666	0.755425	0.861616	0.741756	0.515334	rssA			putative patatin-like family phospholipase	K07001
1185	BW25113_1235	1349.81	1475.36	1751.57	2017.66	2193.1	2319.36	0.00490039	0.00105537	0.00256256	0.00999669	-0.00424122	-0.00577536	0.517232	0.858551	0.603478	0.799755	0.380502	rssB	Hnr protein	regulator; Basic proteins - synthesis, modification	PcnB-degradosome interaction factor; response regulator	K02485
1186	BW25113_1236	4821.36	4876.07	1510.75	1223.63	947.718	1719.46	-0.0169052	-0.00787084	0.00689352	0.00241108	-0.00266072	-0.0123532	0.836099	0.434262	0.470938	0.563864	0.709027	galU		enzyme; Degradation of small molecules: Carbon compounds	glucose-1-phosphate uridylyltransferase	K00963
1187	BW25113_1237	29678.7	24152.8	9349.46	10216.7	3865.98	8900.91	-0.0163961	-0.0164902	-0.00738958	-0.00174142	0.00775713	-0.000370688	0.184349	0.435734	0.728302	0.283433	0.826651	hns	DNA-binding protein HLP-II (HU, BH2, HD, NS); pleiotropic regulator	regulator; Basic proteins - synthesis, modification	global DNA-binding transcriptional dual regulator H-NS	K03746
1188	BW25113_1238	593.574	610.316	264.826	300.242	492.405	228.836	-0.00837593	0.0128406	-0.0079148	-0.000506608	-0.00182111	-0.00355808	0.818799	0.586857	0.719808	0.475514	0.653974	tdk	thymidine kinase	enzyme; Salvage of nucleosides and nucleotides	thymidine kinase/deoxyuridine kinase	K00857
1189	BW25113_1241	26466.8	39868.4	20243.7	31603.8	30612.6	27192.3	-0.00212415	0.00316431	-0.00785024	0.0140268	-0.0212437	0.0127683	0.00228207	0.85365	0.091883	0.629114	0.34324	adhE	CoA-linked acetaldehyde dehydrogenase and iron-dependent alcohol dehydrogenase; pyruvate-formate-lyase deactivase	enzyme; Energy metabolism, carbon: Fermentation	fused acetaldehyde-CoA dehydrogenase/iron-dependent alcohol dehydrogenase/pyruvate-formate lyase deactivase	K04072
1190	BW25113_1242	545.06	565.06	628.769	569.327	810.475	519.668	0.0015579	0.00695699	-0.000460517	-0.00608234	-0.00108118	-0.0126771	0.791472	0.923482	0.76273	0.774935	0.52322	ychE	putative channel protein	putative transport; Not classified	UPF0056 family inner membrane protein
1191	BW25113_1243	52477	51349.3	144247	139913	134578	106368	0.0118313	0.000604046	-0.00415341	-0.0111165	0.00273626	-0.0310689	0.987205	0.489881	0.921331	0.918797	0.276695	oppA	oligopeptide transport; periplasmic binding protein; periplasmic-binding component of ABC superfamily	transport; Not classified	oligopeptide transporter subunit	K15580
1192	BW25113_1244	16881.2	16703.5	25655.6	19327.8	7350.84	18166.5	-0.00092054	-0.0197508	0.000165468	-0.0171372	0.000264584	-0.00520589	0.950363	0.773464	0.295091	0.135903	0.221614	oppB	oligopeptide transport permease protein; membrane component of ABC superfamily	transport; Not classified	oligopeptide transporter subunit	K15581
1193	BW25113_1245	26746.5	23848.9	20279.4	17886.1	4488.21	15700.4	-0.00924736	-0.0260239	-0.00454938	-0.0129019	0.00404065	-0.00662008	0.498339	0.84895	0.648945	0.0760589	0.357387	oppC	homolog of Salmonella oligopeptide transport permease protein; membrane component of ABC superfamily	transport; Not classified	oligopeptide transporter subunit	K15582
1194	BW25113_1246	32080.1	29593.9	21978.3	21194.4	3151.02	17502.8	-0.0118602	-0.035076	-0.00769719	-0.012488	0.00159244	-0.000511957	0.662684	0.795033	0.904448	0.0259124	0.409285	oppD	homolog of Salmonella ATP-binding protein of oligopeptide ABC transport system	transport; Not classified	oligopeptide transporter subunit	K15583
1195	BW25113_1247	27380	24341.5	16281.4	16992	2174.56	15037.6	-0.0129633	-0.0380503	-0.00724854	-0.0073193	0.00298233	-0.0185698	0.484946	0.721734	0.859899	0.0215528	0.747089	oppF	homolog of Salmonella ATP-binding protein of oligopeptide ABC transport system	putative transport; Not classified	oligopeptide transporter subunit	K10823
1196	BW25113_1248	1592.38	1490.88	1176.23	896.005	655.613	1200.71	-0.00638181	-0.00949914	0.00785722	-0.00288719	0.00245705	-0.00560865	0.781028	0.83578	0.360535	0.474237	0.988942	yciU			UPF0263 family protein	K09901
1197	BW25113_1249	2902.23	2742.54	2277.35	1949.68	1801.78	2284.72	-0.00409762	-0.00340784	0.00433195	-0.00150797	0.00238347	0.0122866	0.810613	0.867794	0.588341	0.763988	0.968078	clsA	cardiolipin synthase, a major membrane phospholipid; novobiocin sensitivity	enzyme; Macromolecule synthesis: Phospholipids	cardiolipin synthase 1	K06131
1198	BW25113_1250	433.765	478.426	971.805	1205.69	1597.77	764.003	0.0114735	0.00961798	-0.0102447	-0.00524945	-0.00322747	0.0197592	0.588748	0.583354	0.450437	0.562318	0.413381	kch	putative potassium channel protein (VIC family)		voltage-gated potassium channel	K10716
1199	BW25113_1251	302.494	333.605	695.363	569.327	638.921	609.015	0.00865849	0.000204047	0.0048217	-0.00710853	-0.00358157	0.000261779	0.632644	0.572793	0.52788	0.906372	0.643501	yciI			putative DGPF domain-containing enzyme	K09780
1200	BW25113_1252	1541.01	1490.88	1135.97	1463.44	2821.83	1102.24	0.000240761	0.0162997	-0.00801084	0.00428808	0.00207462	0.00571552	0.938247	0.83472	0.369823	0.286192	0.883692	tonB	energy transducer; uptake of iron, cyanocobalimin; sensitivity to phages, colicins	membrane; Transport of small molecules: Cations	membrane spanning protein in TonB-ExbB-ExbD transport complex	K03832
1201	BW25113_1253	275.384	292.228	123.895	73.6443	106.641	65.6423	-0.0148706	0.00606607	0.000719046	-0.023026	-0.00328695	0.008886	0.763202	0.595621	0.29367	0.857755	0.142069	yciA			acyl-CoA esterase	K10806
1202	BW25113_1254	1957.65	1887.84	2716.41	2207.44	2790.3	2159.81	0.00309843	0.00342805	0.00219779	-0.00903637	0.00270364	-0.018701	0.919182	0.822276	0.463269	0.98844	0.415779	yciB			IspA family inner membrane protein	K06190
1203	BW25113_1255	2150.28	2083.09	3407.9	3085.51	4114.51	2709.57	0.00571151	0.00575894	-0.000812911	-0.00785699	0.00274951	-0.00621947	0.941025	0.752013	0.728984	0.833385	0.413569	yciC			UPF0259 family inner membrane protein
1204	BW25113_1256	1061.58	1629.23	33178.4	41323.9	16139	31656.9	0.0395696	-0.0169334	-0.00323829	-0.00668122	-0.0177477	0.01308	0.00779772	0.0346454	0.399421	0.376869	0.83163	ompW	putative outer membrane protein	putative membrane; Not classified	outer membrane protein W	K07275
1205	BW25113_1257	74.1967	91.8061	1665.62	1475.72	1167.49	1435.93	0.0364386	-0.00683216	0.00560813	-0.0109047	-0.00654507	0.00617313	0.591326	0.0537895	0.681163	0.656297	0.590756	yciE			putative rubrerythrin/ferritin-like metal-binding protein
1206	BW25113_1258	25.6835	29.74	340.712	557.997	103.86	905.317	0.0327899	-0.0354164	0.00897371	0.0267307	-0.00638735	-0.00732331	0.862969	0.108506	0.127047	0.170992	0.00310185	yciF	putative structural proteins	putative structure; Not classified	putative rubrerythrin/ferritin-like metal-binding protein
1207	BW25113_1259	2.85372	6.46522	61.1734	152.953	13.9098	251.629	0.0365193	-0.0471775	0.00517329	0.0416527	-0.0406853	-0.00699439	0.778364	0.117843	0.0543649	0.154494	0.000516463	yciG			KGG family protein	K06884
1208	BW25113_1260	1137.21	921.94	1479	1491.77	246.666	2210.87	-0.000256937	-0.0379792	0.00663363	0.00675168	0.00859414	0.0104232	0.279948	0.857486	0.965223	0.0400992	0.203016	trpA	tryptophan synthase, alpha protein	enzyme; Amino acid biosynthesis: Tryptophan	tryptophan synthase, alpha subunit	K01695
1209	BW25113_1261	1622.34	1510.27	2477.13	2536.01	726.089	3351.4	0.00263007	-0.02647	0.00498711	0.00522194	0.00254502	-0.00578758	0.753776	0.771681	0.920653	0.144676	0.339209	trpB	tryptophan synthase, beta protein	enzyme; Amino acid biosynthesis: Tryptophan	tryptophan synthase, beta subunit	K01696
1210	BW25113_1262	1302.72	1074.52	1832.88	1942.13	1260.22	2260.1	0.00512655	-0.00957569	0.00303285	0.00538617	0.00955178	0.0131892	0.313361	0.815159	0.82513	0.639514	0.521224	trpC	N-(5-phosphoribosyl)anthranilate isomerase and indole-3-glycerolphosphate synthetase	enzyme; Amino acid biosynthesis: Tryptophan	fused indole-3-glycerolphosphate synthetase/N-(5-phosphoribosyl)anthranilate isomerase	K13498
1211	BW25113_1263	436.619	418.946	864.945	1024.41	607.393	974.606	0.0087551	-0.0093038	-0.00205262	0.00306218	0.00240192	0.00662868	0.930929	0.641827	0.557141	0.659954	0.740661	trpD	anthranilate synthase component II, glutamine amidotransferase and phosphoribosylanthranilate transferase	enzyme; Amino acid biosynthesis: Tryptophan	fused glutamine amidotransferase (component II) of anthranilate synthase/anthranilate phosphoribosyl transferase	K13497
1212	BW25113_1264	232.578	222.403	546.689	552.332	179.9	619.955	0.00781208	-0.0230268	0.00237246	-0.000528509	0.00209302	0.00376357	0.942048	0.563904	0.966768	0.191923	0.734135	trpE	anthranilate synthase component I	enzyme; Amino acid biosynthesis: Tryptophan	component I of anthranilate synthase	K01657
1213	BW25113_1265	14.2686	10.3443	6.96912	12.274	0	17.3223	-0.00913434	-0.0478867	-0.00188885	0.0277536	0.0117698	0.00106393	0.853025	0.75256	0.7354	0.293209	0.405422	trpL		leader; Amino acid biosynthesis: Tryptophan	trp operon leader peptide
1214	BW25113_1266	1745.05	1783.11	1755.44	1800.51	1949.22	1352.96	-0.000393244	0.00393675	-0.00656883	-0.00745148	-0.000755294	-0.0127957	0.802336	0.997391	0.91707	0.913615	0.365247	yciV	putative enzymes	putative enzyme; Not classified	PHP domain protein	K07053
1215	BW25113_1267	2040.41	1934.39	2426.8	2380.22	2407.31	2155.26	0.00210419	0.000769666	-0.0017239	-0.00401304	0.00305094	1.81908e-06	0.834021	0.905598	0.957689	0.978481	0.656037	yciO			putative RNA binding protein
1216	BW25113_1268	878.945	928.405	765.054	667.519	1076.62	743.034	-0.00151044	0.00779121	0.0040112	-0.000823087	-0.0024346	0.0121863	0.685156	0.924759	0.665786	0.694962	0.889365	yciQ			enhancer of membrane protein expression; putative inner membrane protein
1217	BW25113_1269	13266.9	10565.5	4202.38	3061.9	3688.87	3289.41	-0.0156062	0.00210659	0.00252888	-0.00877134	0.0102217	0.0121044	0.144047	0.437979	0.253188	0.860812	0.382838	rluB		enzyme; rRNA modification	23S rRNA pseudouridine(2605) synthase	K06178
1218	BW25113_1270	943.154	1039.61	1011.3	968.705	1013.56	928.109	-0.000119446	0.00100974	-0.000479095	-0.00310882	-0.00470465	0.00611749	0.512159	0.962766	0.897242	0.988949	0.745418	btuR	cob(I)alamin adenolsyltransferase	enzyme; Biosynthesis of cofactors, carriers: Cobalamin	cob(I)yrinic acid a,c-diamide adenosyltransferase	K19221
1219	BW25113_1271	771.931	738.328	1068.6	1182.08	1303.81	1159.68	0.00573572	0.00228604	-0.000478291	0.00349463	0.00277068	-0.00610597	0.90063	0.824412	0.718032	0.824673	0.831672	yciK	putative oxidoreductase	putative enzyme; Not classified	putative EmrKY-TolC system oxoacyl-(acyl carrier protein) reductase
1220	BW25113_1272	1742.2	1915	2787.65	2299.97	3417.16	1976.56	0.00442153	0.00762087	-0.000432522	-0.0121427	-0.00341939	0.0182834	0.479348	0.747181	0.496747	0.81919	0.233041	sohB	putative protease	putative enzyme; Not classified	inner membrane protein, S49 peptidase family protein	K04774
1221	BW25113_1273	1269.9	1357.7	1702.01	1435.12	2503.76	1320.14	0.00330124	0.0103741	0.000876532	-0.00842653	-0.00216128	-0.000402102	0.611196	0.841186	0.558014	0.654266	0.376846	yciN			DUF2498 protein YciN
1222	BW25113_1274	34873.9	32729.5	9891.5	10089.3	5138.26	10058.8	-0.0178924	-0.0120426	-0.00357895	0.000460681	0.000665591	0.00526412	0.753672	0.396699	0.928342	0.420574	0.997152	topA	DNA topoisomerase type I, omega protein	enzyme; DNA - replication, repair, restriction/modification	DNA topoisomerase I, omega subunit	K03168
1223	BW25113_1275	2952.17	3205.45	5339.89	5694.21	9671.92	6597.96	0.00999332	0.00897028	0.00469453	0.00790883	-0.00289788	0.000261227	0.504636	0.684235	0.79981	0.484889	0.509158	cysB	positive transcriptional regulator for cysteine regulon	transport; Amino acid biosynthesis: Cysteine	N-acetylserine-responsive cysteine regulon transcriptional activator; autorepressor	K13634
1224	BW25113_1276	2994.98	2867.97	12203.7	16405.7	3916.99	15808.9	0.0161736	-0.0267538	-0.00290098	0.00503949	0.00240762	0.0129942	0.877958	0.342667	0.261143	0.172877	0.410094	acnA	aconitate hydrase 1	enzyme; Energy metabolism, carbon: TCA cycle	aconitate hydratase 1	K01681
1225	BW25113_1277	2358.6	2096.02	2607.22	2861.74	3791.8	2336.68	0.00331616	0.00734661	-0.00466056	-0.00154465	0.00654018	-0.0123243	0.531476	0.945567	0.723925	0.663692	0.677488	ribA		enzyme; Biosynthesis of cofactors, carriers: Riboflavin	GTP cyclohydrolase II	K01497
1226	BW25113_1278	602.135	537.906	871.914	807.254	1069.2	851.527	0.00581494	0.00428986	0.00303645	-0.00118626	0.00653315	-0.0123494	0.648022	0.80088	0.809614	0.820354	0.902196	pgpB	non-essential phosphatidylglycerophosphate phosphatase, membrane bound	enzyme; Macromolecule synthesis, modification: Phospholipids	phosphatidylglycerophosphatase B	K01096
1227	BW25113_1279	1047.31	861.167	1169.26	1068.79	1449.4	1222.59	0.00320017	0.00416172	0.00458864	0.0012206	0.010317	-1.035e-05	0.324709	0.940579	0.769872	0.809686	0.926601	yciS			DUF1049 family inner membrane protein, function unknown	K08992
1228	BW25113_1280	1595.23	1625.36	2663.75	2452.92	2478.72	2553.67	0.00578811	-0.000853424	0.00253839	-0.00287994	-0.000197288	0.000115231	0.81865	0.725209	0.777986	0.916835	0.847859	yciM	putative heat shock protein	putative factor; Not classified	envelope integrity maintenance protein; EnvC-interacting protein	K19804
1229	BW25113_1281	2465.61	2517.55	2608	2662.52	4166.44	2138.85	0.00168144	0.0104286	-0.00434217	-0.00457566	-0.000290242	-0.00665217	0.797221	0.969722	0.928514	0.583946	0.477406	pyrF		enzyme; Pyrimidine ribonucleotide biosynthesis	orotidine-5'-phosphate decarboxylase	K01591
1230	BW25113_1282	861.823	999.522	1022.91	1056.51	1188.82	744.858	0.000942586	0.00518218	-0.00778425	-0.00928133	-0.00682393	-0.01906	0.351376	0.907351	0.902091	0.870685	0.287499	yciH			initiation factor function partial mimic, SUI1 family	K03113
1231	BW25113_1283	152.674	131.89	1868.5	1895.87	1543.06	2926.55	0.033761	-0.00910395	0.0141162	0.00992447	0.0102898	-0.000106767	0.712797	0.108074	0.947452	0.803947	0.151156	osmB	osmotically inducible lipoprotein	putative membrane; Osmotic adaptation	lipoprotein	K04062
1232	BW25113_1284	985.96	912.888	1032.2	959.264	905.989	1139.62	0.000661105	-0.00290328	0.00455035	0.00201368	0.00378194	-0.0122725	0.751968	0.975833	0.816029	0.862157	0.78864	yciT	putative DEOR-type transcriptional regulator	putative regulator; Not classified	global regulator of transcription; DeoR family
1233	BW25113_1285	650.648	677.555	799.9	1431.34	1669.17	1516.15	0.00890498	0.00521398	-0.00285511	0.026157	-0.00198931	-0.012251	0.762656	0.888603	0.0447032	0.389244	0.0442361	gmr			cyclic-di-GMP phosphodiesterase; csgD regulator; modulator of Rnase II stability	K14051
1234	BW25113_1286	11330.7	10159.4	7546.78	6403.27	5824.48	5149.27	-0.00714743	-0.000672045	-0.00443341	-0.0131758	0.00512547	-0.00650061	0.530472	0.780319	0.552229	0.740371	0.180686	rnb	RNase II, mRNA degradation	enzyme; Degradation of RNA	ribonuclease II	K01147
1235	BW25113_1287	587.866	730.569	964.836	1266.11	1199.02	720.242	0.00581083	0.00456838	-0.0143281	-0.00684732	-0.0100083	-0.0184674	0.222577	0.735433	0.342487	0.807678	0.326326	yciW		putative enzyme; Not classified	putative oxidoreductase
1236	BW25113_1288	22006.5	20095.2	15300.3	14345.5	11768.6	12485.7	-0.00583306	-0.00281985	-0.00355028	-0.00697534	0.00401704	-0.0122712	0.612536	0.802816	0.821845	0.737077	0.458315	fabI	enoyl-[acyl-carrier-protein] reductase (NADH)	enzyme; Fatty acid and phosphatidic acid biosynthesis	enoyl-[acyl-carrier-protein] reductase, NADH-dependent	K00208
1237	BW25113_1289	201.187	243.092	181.971	126.517	78.8219	167.753	-0.0068865	-0.0129428	0.0083276	-0.00790082	-0.0102559	-0.00947789	0.450408	0.948914	0.395011	0.339161	0.805756	ycjD			DUF559 family endonuclease-related protein
1238	BW25113_1290	911.763	854.702	766.603	754.382	419.147	684.686	-0.00429824	-0.0105203	-0.00327448	-0.00511426	0.00245546	0.0125057	0.808584	0.905937	0.971948	0.462726	0.685815	sapF	putative ATP-binding protein of peptide transport system	putative transport; Not classified	antimicrobial peptide transport ABC system ATP-binding protein	K19230
1239	BW25113_1291	1249.93	1201.24	1290.84	1209.47	718.671	1081.27	-0.00212246	-0.00947151	-0.00274619	-0.00770957	0.00160607	-0.00575157	0.910008	0.983147	0.834262	0.47302	0.531734	sapD	putative ATP-binding protein of peptide transport system	putative transport; Not classified	antimicrobial peptide transport ABC system ATP-binding protein	K19229
1240	BW25113_1292	777.638	768.068	810.741	754.382	584.21	700.185	-0.0012144	-0.0047042	-0.00142073	-0.00609078	0.000506718	-0.00614707	0.977133	0.978307	0.824181	0.682631	0.608289	sapC	homolog of Salmonella peptide transport permease protein; membrane component of ABC superfamily	putative transport; Not classified	antimicrobial peptide transport ABC transporter permease	K19228
1241	BW25113_1293	794.761	665.917	766.603	809.143	611.102	792.266	0.00015456	-0.00503879	-0.0013206	0.000907924	0.00855286	-0.00596686	0.407322	0.980829	0.848325	0.773284	0.958757	sapB	homolog of Salmonella peptide transport permease protein; membrane component of ABC superfamily	putative transport; Not classified	antimicrobial peptide transport ABC transporter permease	K19227
1242	BW25113_1294	1648.02	1516.74	2354.01	2533.17	2385.99	2544.55	0.00562988	-0.00111337	0.000115755	0.00257279	0.00457816	-0.0184285	0.700805	0.806924	0.779539	0.99931	0.836724	sapA	homolog of Salmonella peptide transport periplasmic protein; periplasmic-binding component of ABC superfamily	putative transport; Not classified	antimicrobial peptide transport ABC transporter periplasmic binding protein	K19226
1243	BW25113_1295	341.019	404.723	624.898	492.85	728.871	501.434	0.0057205	0.00591807	0.00396223	-0.00910363	-0.00722881	-0.0189003	0.405694	0.681081	0.459688	0.868287	0.465971	ymjA			DUF2543 family protein
1244	BW25113_1296	295.36	246.971	307.416	332.343	270.777	390.207	0.00219054	-0.00496514	0.00286475	0.00757446	0.00867349	-0.0183969	0.536219	0.980757	0.817063	0.86978	0.512906	puuP	putative amino acid/amine transport protein	transport; Degradation of small molecules: Carbon compounds	putrescine importer	K14052
1245	BW25113_1297	502.255	402.136	1005.88	575.936	1336.26	973.694	0.00921846	0.00868318	0.0192192	-0.00551656	0.013027	0.000252345	0.346769	0.636142	0.0669496	0.74603	0.878538	puuA	putative glutamine synthetase	enzyme; Degradation of small molecules: Carbon compounds	glutamate--putrescine ligase	K09470
1246	BW25113_1298	239.712	179.733	510.294	357.836	908.771	433.057	0.0117413	0.0139973	0.0102709	-0.00705848	0.0167017	0.00589014	0.339565	0.609745	0.285296	0.502517	0.585341	puuD	probable amidotransferase subunit	enzyme; Degradation of small molecules: Carbon compounds	gamma-glutamyl-gamma-aminobutyrate hydrolase	K09473
1247	BW25113_1299	410.936	351.708	711.624	559.885	820.676	666.452	0.00746612	0.00433801	0.00762575	-0.00419608	0.00905485	0.00627309	0.552567	0.708904	0.446686	0.87871	0.80026	puuR		regulator; Degradation of small molecules: Carbon compounds	repressor for the divergent puu operons, putrescine inducible	K14056
1248	BW25113_1300	109.868	96.9782	100.665	93.4716	81.6039	186.898	0.000540852	-0.00851014	0.0160299	0.017844	0.00546078	-0.00317078	0.800252	0.959135	0.899648	0.809175	0.129027	puuC	aldehyde dehydrogenase, prefers NADP over NAD	enzyme; Degradation of small molecules: Carbon compounds	gamma-glutamyl-gamma-aminobutyraldehyde dehydrogenase; succinate semialdehyde dehydrogenase	K09472
1249	BW25113_1301	59.9281	64.6522	62.7221	106.69	41.7293	113.051	0.00234373	-0.0159049	-0.00447289	0.020998	-0.00519779	0.0063093	0.872512	0.987023	0.302041	0.66652	0.204808	puuB	probable oxidoreductase	enzyme; Degradation of small molecules: Carbon compounds	gamma-glutamylputrescine oxidoreductase	K09471
1250	BW25113_1302	124.137	112.495	113.829	205.826	200.3	241.6	0.00580882	0.00108629	-0.00135136	0.0296564	0.0043183	-0.00869098	0.844332	0.95873	0.151792	0.529736	0.0529418	puuE	4-aminobutyrate aminotransferase	enzyme; Degradation of small molecules: Carbon compounds	4-aminobutyrate aminotransferase, PLP-dependent	K00823
1251	BW25113_1303	373.837	356.88	338.389	515.51	1001.5	586.222	0.00589679	0.0138292	0.000364668	0.0236019	0.00258006	-0.0125671	0.918124	0.947379	0.195833	0.208858	0.105397	pspF		regulator; Phage-related functions and prophages	psp operon transcriptional activator	K03974
1252	BW25113_1304	2258.72	2366.27	10158.7	10467.9	5663.13	21971	0.0193899	-0.018554	0.0183539	0.0199904	-0.00159769	0.0196417	0.674936	0.311435	0.898093	0.470462	0.0112291	pspA	phage shock protein, inner membrane protein	factor; Phage-related functions and prophages	regulatory protein for phage-shock-protein operon	K03969
1253	BW25113_1305	804.749	923.233	3027.69	2398.16	1654.33	6233.28	0.0153888	-0.0167	0.025355	0.0164783	-0.00619165	0.00156556	0.391188	0.37064	0.406959	0.457167	0.0186076	pspB	phage shock protein	IS, phage, Tn; Phage-related functions and prophages	psp operon transcription co-activator	K03970
1254	BW25113_1306	826.152	978.834	2897.6	2363.23	1574.58	5950.66	0.0143636	-0.0169072	0.024192	0.016703	-0.00794709	-0.0097773	0.296124	0.395617	0.470051	0.453324	0.0190839	pspC	phage shock protein: activates phage shock-protein expression	factor; Phage-related functions and prophages	psp operon transcription co-activator	K03973
1255	BW25113_1307	214.029	287.056	670.584	547.611	274.486	1327.43	0.0110546	-0.0219235	0.0225859	0.0148356	-0.0146545	0.0104998	0.232024	0.442387	0.524537	0.286411	0.0328081	pspD	phage shock protein	IS, phage, Tn; Phage-related functions and prophages	peripheral inner membrane phage-shock protein	K03971
1256	BW25113_1308	642.087	646.522	2479.46	1741.03	1275.06	3171.8	0.0144752	-0.013392	0.0184989	0.000818838	0.000888839	0.00665579	0.900215	0.361986	0.210942	0.415402	0.442032	pspE	phage shock protein	IS, phage, Tn; Phage-related functions and prophages	thiosulfate:cyanide sulfurtransferase (rhodanese)	K03972
1257	BW25113_1309	308.202	281.883	68.9168	62.3144	72.3307	55.6136	-0.0194703	0.00423188	-0.00423041	-0.00514743	0.00273087	0.00810633	0.787976	0.329191	0.881907	0.980923	0.659016	ycjM	putative polysaccharide hydrolase	putative enzyme; Not classified	alpha amylase catalytic domain family protein	K22597
1258	BW25113_1310	222.59	175.854	39.4917	9.44157	27.8195	46.4966	-0.0264335	0.00210325	0.0465373	-0.00525068	0.0101505	-0.000510526	0.453707	0.269116	0.131971	0.73421	0.818023	ycjN		putative transport; Not classified	putative ABC superfamily sugar transporter periplasmic-binding protein	K02027
1259	BW25113_1311	94.1727	80.1687	39.4917	38.7104	45.4385	74.7593	-0.00779068	-0.00177805	0.0138459	0.0210012	0.00652019	-0.000567412	0.748523	0.5824	1	0.912426	0.232566	ycjO	putative binding-protein dependent transport protein	putative transport; Not classified	inner membrane putative ABC superfamily sugar transporter permease	K02025
1260	BW25113_1312	85.6116	90.513	39.4917	47.2079	26.8922	53.7902	-0.0100342	-0.0104401	-0.00084587	0.0107629	-0.00475627	-0.00981542	0.878792	0.626112	0.805904	0.709936	0.61118	ycjP	putative transport system permease protein	putative transport; Not classified	inner membrane putative ABC superfamily sugar transporter permease	K02026
1261	BW25113_1313	164.089	156.458	81.3064	61.3702	58.421	65.6423	-0.0114759	-0.00241145	0.00248445	-0.00883483	0.00147436	0.000216825	0.948288	0.645734	0.625309	0.715099	0.639496	ycjQ	putative oxidoreductase	putative enzyme; Not classified	putative Zn-dependent NAD(P)-binding oxidoreductase
1262	BW25113_1314	146.967	121.546	61.1734	70.8118	55.639	77.4944	-0.00914166	-0.0041626	-0.00103074	0.00941494	0.00791915	-0.00287937	0.623481	0.569461	0.804677	0.91848	0.659319	ycjR		putative factor; Not classified	putative TIM alpha/beta barrel enzyme
1263	BW25113_1315	169.796	156.458	130.865	81.1975	76.9673	144.96	-0.00602721	-0.00784866	0.0165402	-0.00195307	0.00348503	-0.00280586	0.857791	0.864966	0.323195	0.545143	0.837793	ycjS	putative dehydrogenase	putative enzyme; Not classified	putative NADH-binding oxidoreductase
1264	BW25113_1316	164.089	148.7	116.152	103.857	77.8946	123.991	-0.00538614	-0.00731176	0.00390547	0.000409488	0.00407645	0.00631637	0.818586	0.821046	0.829159	0.64858	0.916374	ycjT			putative family 65 glycosyl hydrolase	K04844
1265	BW25113_1317	34.2446	34.9122	20.9074	48.152	35.238	30.9978	-0.00052248	0.0019162	-0.0182318	0.0210362	-0.00213992	0.00332209	1	0.783053	0.276649	0.644224	0.612683	ycjU	putative beta-phosphoglucomutase	enzyme; Not classified	beta-phosphoglucomutase	K01838
1266	BW25113_1319	11.4149	20.6887	14.7126	4.72079	9.27317	10.0287	-0.00722681	0.00159149	0.0275625	-0.0229847	-0.0288906	-0.00234622	0.562096	0.932121	0.482974	0.751959	0.731942	ompG	outer membrane protein	membrane; Outer membrane constituents	outer membrane porin G	K14053
1267	BW25113_1320	158.381	197.836	297.349	272.861	550.826	280.803	0.00833051	0.0125575	0.00348644	-0.00157646	-0.00953195	-0.0124584	0.422308	0.673346	0.823947	0.4771	0.839252	ycjW	putative LACI-type transcriptional regulator	putative regulator; Not classified	LacI family putative transcriptional repressor
1268	BW25113_1321	634.952	686.606	3520.18	3880.49	5773.48	2788.89	0.0228095	0.00964672	-0.00455524	-0.0072029	-0.000862772	0.0127065	0.618662	0.253264	0.709294	0.562241	0.406556	ycjX	putative EC 2.1 enzymes	putative enzyme; Not classified	DUF463 family protein, putative P-loop NTPase	K06918
1269	BW25113_1322	389.533	429.29	1242.05	1385.08	1799	1304.64	0.016062	0.00531392	0.000242003	0.00187186	-0.00299755	-0.0120631	0.604051	0.433044	0.693611	0.668333	0.914454	ycjF			UPF0283 family inner membrane protein	K08990
1270	BW25113_1323	4690.09	4932.96	3578.26	4093.87	4124.71	3828.22	-0.00261729	0.00154394	-0.00314147	0.00392345	-0.00294496	-7.12867e-05	0.636278	0.852517	0.610283	0.877358	0.862342	tyrR	transcriptional regulation of aroF, aroG, tyrA and aromatic amino acid transport	regulator; Transport of small molecules: Amino acids, amines	aromatic amino acid biosynthesis and transport regulon transcriptional regulator; autorepressor; ATPase; phosphatase	K03721
1271	BW25113_1324	10804.2	10050.8	9177.55	9249.91	5157.74	9163.48	-0.00360412	-0.011045	-0.00145442	-0.00144386	0.00276836	0.0124158	0.712184	0.910459	0.963933	0.47645	0.953915	tpx	thiol peroxidase	enzyme; Detoxification	lipid hydroperoxide peroxidase	K11065
1272	BW25113_1325	1174.31	1357.7	1541.72	1529.53	1417.87	1396.72	0.00196331	-0.000871642	-0.00170245	-0.00377326	-0.00694624	-0.0186183	0.332783	0.852369	0.991487	0.905991	0.708507	ycjG	putative muconate cycloisomerase I	putative enzyme; Not classified	L-Ala-D/L-Glu epimerase	K19802
1273	BW25113_1326	998.802	1039.61	1581.22	1536.14	1735.94	1782.37	0.00621781	0.000738861	0.0046253	0.00305569	-0.00135249	-0.012423	0.739868	0.753247	0.932327	0.924601	0.732456	mpaA	putative carboxypeptidase	enzyme; Not classified	murein peptide amidase A	K14054
1274	BW25113_1327	125.564	146.114	203.653	251.146	208.646	215.161	0.00623297	-0.00154661	-0.0047167	0.00272497	-0.0071748	-0.0027334	0.620447	0.74914	0.57233	0.994844	0.922368	ycjY			S9 homolog non-peptidase family protein	K06889
1275	BW25113_1328	302.494	297.4	295.026	374.83	775.237	367.415	0.00462483	0.0152997	-0.00130219	0.0115743	0.0015105	0.0125499	1	0.98829	0.479914	0.263461	0.552682	pgrR	putative transcriptional regulator LYSR-type	regulator; Not classified	murein peptide degradation regulator	K24082
1276	BW25113_1329	2241.6	2123.18	1340.39	1096.17	1288.97	1534.39	-0.00668509	-0.000235785	0.00861658	0.00309682	0.00202577	0.0125194	0.82743	0.725348	0.495759	0.948929	0.696239	mppA	periplasmic-binding component of ABC superfamily	transport; Not classified	murein tripeptide (L-ala-gamma-D-glutamyl-meso-DAP) transporter subunit	K15580
1277	BW25113_1330	369.557	399.55	590.052	651.468	1084.03	539.726	0.00768666	0.0115018	-0.00346191	-0.0007752	-0.00260547	-0.0135789	0.673071	0.750908	0.740694	0.478585	0.747558	ynaI			mechanosensitive channel protein, very small conductance	K16052
1278	BW25113_1331	32.8178	28.4469	589.278	76.4767	126.115	114.874	0.0204807	-0.00558461	0.0321355	-0.0749975	0.012729	0.00291784	0.901985	0.0739702	4.96259e-08	0.0771313	3.81721e-06	insH1		IS, phage, Tn; Transposon-related functions; extrachromosomal; transposon related	IS5 transposase and trans-activator	K07481
1279	BW25113_1332	1141.49	859.874	1368.27	957.375	2095.74	1339.29	0.00425279	0.0103613	0.0122805	-0.00239235	0.0153648	-0.0122551	0.136047	0.901717	0.223943	0.62004	0.90505	ynaJ			DUF2534 family putative inner membrane protein
1280	BW25113_1333	3042.06	3895.94	6422.43	8024.39	12662.5	9317.56	0.012272	0.00829937	0.00351425	0.0140607	-0.0111995	0.0193723	0.0769794	0.608634	0.398739	0.424096	0.229351	uspE			stress-induced protein	K14055
1281	BW25113_1334	11101	9849.11	18046.1	15538	27207.5	13410.2	0.00697545	0.010822	-0.000265448	-0.00965778	0.00757707	-0.012477	0.483553	0.738363	0.585679	0.6317	0.289901	fnr	transcriptional regulation of aerobic, anaerobic respiration, osmotic balance	regulator; Global regulatory functions	oxygen-sensing anaerobic growth regulon transcriptional regulator; autorepressor	K01420
1282	BW25113_1335	489.413	486.184	551.335	541.946	645.413	567.077	0.00213682	0.00282966	0.00166811	0.00103141	0.000668565	-0.00619857	0.961427	0.936595	0.971449	0.865198	0.972638	ogt	O-6-alkylguanine-DNA/cysteine-protein methyltransferase	enzyme; DNA - replication, repair, restriction/modification	O-6-alkylguanine-DNA:cysteine-protein methyltransferase	K00567
1283	BW25113_1336	178.357	175.854	278.765	335.176	435.839	346.445	0.00865825	0.00537523	0.0004891	0.00887216	0.0014954	-0.00312048	1	0.765448	0.592702	0.61029	0.55996	abgT		putative transport; Not classified	p-aminobenzoyl-glutamate transporter; membrane protein	K12942
1284	BW25113_1337	142.686	137.063	245.468	356.891	354.235	362.856	0.0109658	0.00116246	-0.00167188	0.0153606	0.0025424	0.000569645	0.972529	0.717948	0.282488	0.679551	0.278235	abgB		enzyme; Degradation of small molecules: Carbon compounds	p-aminobenzoyl-glutamate hydrolase, B subunit	K12941
1285	BW25113_1338	55.6475	60.773	99.8907	193.552	66.7668	134.02	0.00876585	-0.0146436	-0.014403	0.0123217	-0.00490181	0.00636656	0.858622	0.709805	0.11972	0.650786	0.508203	abgA		enzyme; Degradation of small molecules: Carbon compounds	p-aminobenzoyl-glutamate hydrolase, A subunit	K12940
1286	BW25113_1339	315.336	276.711	436.731	335.176	531.353	296.302	0.00357199	0.00826	0.000774472	-0.0137906	0.00784525	-0.00665685	0.659822	0.826234	0.437835	0.829828	0.232287	abgR	putative transcriptional regulator LYSR-type	putative regulator; Not classified	putative DNA-binding transcriptional regulator of abgABT operon	K14057
1287	BW25113_1340	281.091	333.605	298.898	282.303	670.45	433.057	0.00341715	0.0129874	0.0115477	0.0130944	-0.00793549	0.000383699	0.436455	0.969238	0.887407	0.349666	0.29307	smrA			DNA endonuclease
1288	BW25113_1341	208.321	226.283	796.028	1153.76	1104.43	726.624	0.018823	0.00380814	-0.0111745	-0.000645404	-0.00215884	0.00925445	0.722722	0.369074	0.202405	0.707451	0.736376	ydaM			diguanylate cyclase, csgD regulator	K21088
1289	BW25113_1342	452.314	464.202	594.698	918.665	949.573	895.288	0.0077222	0.00279149	-0.00360094	0.0170442	-0.00113078	-0.00544327	0.840912	0.853022	0.146815	0.587884	0.213656	ydaN			putative Zn(II) transporter	K16074
1290	BW25113_1343	2675.36	2680.48	2012.53	2076.2	1576.44	1675.7	-0.00494622	-0.00324004	-0.00607769	-0.00568183	-0.000636028	0.0121296	0.89203	0.845163	0.89978	0.754998	0.512034	dbpA	ATP-dependent RNA helicase	enzyme; RNA synthesis, modification, DNA transcription	ATP-dependent RNA helicase, specific for 23S rRNA	K05591
1291	BW25113_1344	4336.23	4114.46	2056.66	1713.65	2002.08	1876.28	-0.0102416	0.00184642	0.00245138	-0.00333087	0.00180828	-0.000460251	0.825543	0.611437	0.525579	0.960384	0.722924	ttcA		putative enzyme; Not classified	tRNA 2-thiocytidine biosynthesis protein	K14058
1292	BW25113_1345	258.262	222.403	55.7529	55.7053	61.2029	76.5827	-0.0174345	0.000205191	0.00464184	0.0121186	0.0052187	-0.00987396	0.633066	0.320884	1	0.944694	0.547889	intR		Phage or Prophage Related	Rac prophage; integrase	K14059
1293	BW25113_1346	11.4149	7.75826	4.64608	0	6.49122	1.8234	-0.0161615	0.0240604	0.0277207	-0.0386559	0.020747	0.000722963	0.8503	0.717698	0.58581	0.921216	0.751338	ydaQ	putative lambdoid prophage Rac excisionase	Phage or Prophage Related	Rac prophage; conserved protein
1294	BW25113_1347	17.1223	16.8096	8.51781	3.77663	46.3659	10.9404	-0.00508934	0.036207	0.0334625	0.00702798	0.00232314	0.00429483	1	0.742453	0.728622	0.13552	0.89049	rcbA		Phage or Prophage Related	double-strand break reduction protein, Rac prophage	K19780
1295	BW25113_1348	9.98802	14.2235	13.9382	8.49741	43.5839	17.3223	0.00490223	0.0233057	0.0231833	0.00537424	-0.0158759	-0.000135499	0.804377	0.904161	0.753919	0.299182	0.862324	ralR	restriction alleviation and modification enhancement	enzyme; Phage or Prophage Related	Rac prophage; restriction alleviation protein	K19779
1296	BW25113_1349	54.2207	72.4104	65.8195	87.8066	134.461	82.9646	0.00484577	0.0100789	-0.00279271	0.0111367	-0.0139852	0.00332444	0.528568	0.910789	0.592362	0.438801	0.658837	recT	recombinase, DNA renaturation	enzyme; DNA - replication, repair, restriction/modification: Phage or Prophage Related	Rac prophage; recombination and repair protein	K07455
1297	BW25113_1350	126.99	140.942	169.582	228.486	268.922	195.104	0.00611526	0.00570917	-0.00529614	0.00763913	-0.00471708	0.00305394	0.728333	0.850611	0.439403	0.604509	0.746879	recE	exonuclease VIII, ds DNA exonuclease, 5' --> 3' specific	enzyme; Degradation of DNA; Phage or Prophage Related	Rac prophage; exonuclease VIII, 5' -> 3' specific dsDNA exonuclease	K10906
1298	BW25113_1351	7.1343	9.0513	6.19477	3.77663	12.9824	8.20529	-0.0016431	0.0153585	0.0231941	0.00682814	-0.0112149	-0.00356017	0.946207	1	0.884035	0.64616	0.906262	racC	RacC protein	membrane; Phage or Prophage Related	Rac prophage; uncharacterized protein
1299	BW25113_1352	8.56116	2.58609	6.96912	15.1065	0	0	-0.00495271	-0.0272866	-0.0718604	-0.0578788	0.0590459	-0.00222269	0.598456	0.977392	0.598697	0.293209	0.248555	kilR	Kil protein (killing function) of lambdoid prophage Rac	Phage or Prophage Related	Rac prophage; inhibitor of ftsZ, killing protein
1300	BW25113_1353	34.2446	47.8426	54.9786	72.7001	150.225	84.788	0.00972642	0.0139542	0.00301674	0.017689	-0.0157136	-0.00340437	0.567224	0.778023	0.632295	0.275369	0.392268	sieB	phage superinfection exclusion protein	phenotype; Phage or Prophage Related	Rac prophage; phage superinfection exclusion protein
1301	BW25113_1355	48.5132	60.773	119.249	94.4157	285.614	71.1125	0.0107493	0.0219247	-0.00125632	-0.0164146	-0.00847841	0.00482349	0.652066	0.564034	0.635926	0.323846	0.228654	ydaG		Phage or Prophage Related	Rac prophage; uncharacterized protein
1302	BW25113_1356	1033.05	778.412	2292.07	2703.12	6769.41	2967.58	0.0170881	0.0170126	0.00385843	0.0115236	0.0162627	0.0185909	0.144381	0.586109	0.540722	0.204783	0.419295	racR		Phage or Prophage Related	Rac prophage; putative DNA-binding transcriptional regulator
1303	BW25113_1357	22.8298	27.1539	67.3681	123.685	154.862	103.022	0.0190701	0.00811272	-0.00687357	0.0188452	-0.00719544	0.00353633	0.846315	0.511064	0.216944	0.362811	0.37144	ydaS		Phage or Prophage Related	Rac prophage; putative DNA-binding transcriptional regulator
1304	BW25113_1358	24.2566	27.1539	58.076	97.2482	77.8946	104.845	0.0150876	-0.00287405	-0.00131863	0.0218698	-0.00510096	0.000377021	0.910275	0.599734	0.333172	0.770194	0.214081	ydaT		Phage or Prophage Related	Rac prophage; uncharacterized protein
1305	BW25113_1359	54.2207	56.8939	120.024	172.781	71.4034	126.726	0.00953419	-0.01324	-0.00997064	0.00197535	-0.00225428	0.00343228	0.92896	0.609335	0.38928	0.556378	0.937056	ydaU		Phage or Prophage Related	Rac prophage; conserved protein
1306	BW25113_1360	24.2566	27.1539	58.076	100.081	34.3107	49.2317	0.0100805	-0.0127844	-0.020695	-0.0034227	-0.00537895	-0.00585537	0.910275	0.599734	0.303485	0.585848	0.74878	ydaV	putative DNA replication factor	Phage or Prophage Related	Rac prophage; putative DNA replication protein	K10762
1307	BW25113_1361	32.8178	46.5496	73.5629	93.4716	43.5839	56.5253	0.00639202	-0.00982836	-0.0132995	-0.0089268	-0.0170781	0.00619241	0.557059	0.61778	0.646254	0.57438	0.582616	ydaW	Rac prophage; pseudogene, DNA-binding protein family;Phage or Prophage Related
1308	BW25113_1362	31.3909	38.7913	76.6603	99.1365	81.6039	48.32	0.00984406	0.00276742	-0.0171993	-0.0131295	-0.00917619	-0.00309126	0.749857	0.580185	0.614356	0.967031	0.346745	rzpR	pseudogene, Rac prophage; Bacteriophage Rz lysis protein family;Phage or Prophage Related; putative Rac prophage endopeptidase; completely contained in another CDS
1309	BW25113_1363	262.542	265.074	828.551	600.484	1914.91	770.385	0.0162102	0.0179715	0.012228	-0.00390927	0.0024108	0.0191603	0.924469	0.438529	0.297266	0.326659	0.780258	trkG		transport; Transport of small molecules: Cations; Phage or Prophage Related	Rac prophage; potassium transporter subunit	K03498
1310	BW25113_1365	37.0983	60.773	75.1116	49.0962	79.7493	48.32	0.00332459	0.00718484	0.0048795	-0.0179612	-0.0231178	0.00933204	0.348674	0.661661	0.479002	0.969585	0.370246	ynaK		Phage or Prophage Related	Rac prophage; conserved protein
1311	BW25113_1366	31.3909	55.6009	64.2708	65.1468	52.8571	43.7615	0.00380973	-0.000936521	-0.00849701	-0.0134707	-0.0277571	0.00296946	0.308435	0.661957	0.993412	0.832849	0.456701	ydaY	pseudogene, Rac prophage;Phage or Prophage Related
1312	BW25113_1368	74.1967	86.6339	78.209	120.852	146.516	57.437	0.00246992	0.0118068	-0.0201328	-0.00415776	-0.00714536	-0.00385381	0.699284	0.98111	0.368494	0.493382	0.514273	tmpR	Rac prophage; pseudogene, tail protein family;Phage or Prophage Related; putative alpha helix protein
1313	BW25113_1370	131.271	121.546	947.026	1137.71	1438.27	970.047	0.0279698	0.00530897	-0.00105709	0.0008333	0.00695886	0.0134268	0.888799	0.195714	0.521222	0.628094	0.980676	insH1	IS5 transposase and trans-activator;IS, phage, Tn; Transposon-related functions; extrachromosomal; transposon related
1314	BW25113_1372	184.065	215.938	295.026	379.551	477.568	357.386	0.00817047	0.00589655	-0.00229174	0.00862237	-0.00724501	0.0160016	0.536692	0.752203	0.456819	0.581256	0.609258	stfR		Phage or Prophage Related	Rac prophage; putative tail fiber protein
1315	BW25113_1373	52.7938	86.6339	41.0404	31.1572	57.4937	41.9381	-0.00607709	0.00850696	0.00919371	-0.000488379	-0.0247757	-0.00683624	0.258989	0.884116	0.732864	0.74661	1	tfaR	tail fiber assembly protein homolog from lambdoid prophage Rac	Phage or Prophage Related	Rac prophage; putative tail fiber assembly protein
1316	BW25113_1374	316.763	380.155	288.831	301.186	964.41	257.099	0.00163098	0.0239981	-0.00238167	0.000416918	-0.00792192	0.0183265	0.389056	0.951741	0.901527	0.164394	0.710861	pinR		Phage or Prophage Related	Rac prophage; putative site-specific recombinase	K14060
1317	BW25113_1375	456.595	521.096	717.045	945.101	2761.55	889.818	0.0112321	0.0222071	-0.00118525	0.0121838	-0.0049498	0.0133263	0.473684	0.758886	0.348592	0.118531	0.52481	ynaE		Phage or Prophage Related	cold shock protein, Rac prophage
1318	BW25113_1376	469.437	400.843	5432.81	10784.2	20011.5	11393.5	0.0415193	0.0130604	0.001226	0.0288452	0.0116496	-0.0109297	0.528207	0.113637	0.0108344	0.128944	0.0152406	uspF	putative filament protein	putative structure; Not classified	stress-induced protein, ATP-binding protein	K14061
1319	BW25113_1377	67.0624	58.1869	30.9739	33.9897	100.15	30.0861	-0.0047184	0.0226314	-0.00316281	0.00448966	0.00734834	-0.00390524	0.825122	0.633948	0.925202	0.223543	0.978875	ompN		putative membrane; Not classified	outer membrane pore protein N, non-specific	K14062
1320	BW25113_1378	4764.28	6107.04	13226.6	15889.2	14651.6	11112.7	0.0120016	0.0016445	-0.00800997	-0.00502887	-0.0109916	-0.0127645	0.0680074	0.485959	0.481732	0.915229	0.520463	pfo	putative oxidoreductase, Fe-S subunit	putative enzyme; Not classified	pyruvate-flavodoxin oxidoreductase	K03737
1321	BW25113_1379	694.881	818.496	2072.93	1978.95	2417.52	2410.53	0.0138026	0.00140937	0.0070867	0.00312198	-0.00665307	0.000803287	0.330223	0.457994	0.881292	0.866571	0.653902	hslJ	heat shock protein hslJ	factor; Adaptations, atypical conditions	heat-inducible lipoprotein involved in novobiocin resistance	K03668
1322	BW25113_1380	1600.94	1538.72	676.004	965.873	898.57	1132.33	-0.00700928	-0.000365425	-0.000990525	0.0206945	0.000350108	-0.00555501	0.905877	0.559238	0.228201	0.746577	0.110165	ldhA		enzyme; Energy metabolism, carbon: Fermentation	fermentative D-lactate dehydrogenase, NAD-dependent	K03778
1323	BW25113_1381	834.713	756.43	1228.89	1488.94	1121.13	1393.99	0.00631339	-0.0043058	-0.00273876	0.00466416	0.00514001	0.0129292	0.674552	0.791576	0.493117	0.898588	0.719505	ydbH			putative membrane-anchored protein, function unknown
1324	BW25113_1382	121.283	131.89	192.812	160.507	140.952	199.662	0.00379378	-0.00539422	0.00705196	-0.00203398	-0.00380937	0.00301773	0.782096	0.759763	0.662108	0.7081	0.967398	ynbE			lipoprotein
1325	BW25113_1383	104.161	124.132	144.028	129.35	141.88	164.106	0.00301547	-0.000763489	0.00691535	0.00253516	-0.00844418	0.00323435	0.601023	0.833995	0.821886	0.978254	0.775864	ydbL			DUF1318 family protein	K09978
1326	BW25113_1384	222.59	143.528	597.795	455.084	515.588	703.831	0.0144384	-0.00331285	0.0144128	0.00120574	0.0234732	-0.00840628	0.155399	0.505376	0.398486	0.847096	0.644773	feaR	regulatory protein for 2-phenylethylamine catabolism	regulator; Not classified	transcriptional activator for tynA and feaB	K14063
1327	BW25113_1385	258.262	204.301	412.727	527.784	444.185	527.874	0.00933978	-0.00256197	-0.00127114	0.00921862	0.012153	-0.00306119	0.429178	0.751854	0.439315	0.945843	0.48353	feaB		enzyme; Degradation of small molecules: Carbon compounds	phenylacetaldehyde dehydrogenase	K00146
1328	BW25113_1386	136.979	144.821	252.437	288.912	321.779	384.737	0.0100678	6.59796e-05	0.00665858	0.013832	-0.00216623	0.00029576	0.837923	0.683788	0.702933	0.789986	0.237965	tynA	copper amine oxidase (tyramine oxidase)	enzyme; Degradation of small molecules: Amines	tyramine oxidase, copper-requiring	K00276
1329	BW25113_1387	49.9401	32.3261	109.957	113.299	168.772	709.302	0.0200471	-0.00759828	0.043725	0.05759	0.0218875	-0.00464921	0.495043	0.613756	0.953736	0.639255	1.89245e-07	paaZ		enzyme; Phenylacetic acid degradation	fused oxepin-CoA hydrolase/3-oxo-5,6-dehydrosuberyl-CoA semialdehyde dehydrogenase	K02618
1330	BW25113_1388	34.2446	31.033	144.803	48.152	46.3659	1753.2	0.0188067	-0.0357861	0.0932338	0.0618697	0.00445706	0.00218993	0.952046	0.358881	0.0293142	0.209815	7.75995e-13	paaA		enzyme; Phenylacetic acid degradation	ring 1,2-phenylacetyl-CoA epoxidase subunit	K02609
1331	BW25113_1389	12.8417	18.1026	48.7838	21.7156	18.5463	748.505	0.0169915	-0.0359157	0.0889479	0.0719096	-0.0182731	-0.00244486	0.765265	0.443115	0.294995	0.349498	1.0156e-12	paaB		enzyme; Phenylacetic acid degradation	putative ring 1,2-phenylacetyl-CoA epoxidase subunit	K02610
1332	BW25113_1390	28.5372	31.033	82.8551	44.3754	12.9824	1254.5	0.0127257	-0.0539897	0.0809117	0.0708632	-0.00668556	0.0106832	0.929806	0.508337	0.289633	0.0707744	6.87373e-14	paaC		enzyme; Phenylacetic acid degradation	ring 1,2-phenylacetyl-CoA epoxidase subunit	K02611
1333	BW25113_1391	31.3909	27.1539	87.5012	21.7156	39.8746	1075.8	0.0139935	-0.0270094	0.102892	0.0615964	0.00685225	0.00732674	0.904149	0.522063	0.0307844	0.398167	3.81832e-12	paaD		enzyme; Phenylacetic acid degradation	ring 1,2-phenylacetyl-CoA epoxidase subunit	K02612
1334	BW25113_1392	45.6595	38.7913	106.86	92.5274	80.6766	1692.11	0.0187661	-0.0271802	0.0685734	0.0812536	0.00679722	0.00269216	0.839403	0.587806	0.784065	0.747426	8.83616e-15	paaE		enzyme; Phenylacetic acid degradation	ring 1,2-phenylacetyl-CoA epoxidase, NAD(P)H oxidoreductase component	K02613
1335	BW25113_1393	41.3789	38.7913	75.1116	88.7508	46.3659	1035.69	0.0148726	-0.0317021	0.0545011	0.0792551	0.00109963	-0.00188539	0.984037	0.711468	0.753674	0.602597	7.71666e-13	paaF		enzyme; Phenylacetic acid degradation	2,3-dehydroadipyl-CoA hydratase	K01692
1336	BW25113_1394	22.8298	28.4469	63.4964	43.4312	23.1829	728.447	0.0142654	-0.0369711	0.06785	0.0668967	-0.0126343	0.00573877	0.791731	0.536247	0.556427	0.308777	7.15836e-11	paaG		enzyme; Phenylacetic acid degradation	1,2-epoxyphenylacetyl-CoA isomerase, oxepin-CoA-forming	K15866
1337	BW25113_1395	67.0624	69.8243	145.577	168.06	79.7493	944.52	0.0137413	-0.0278953	0.0382269	0.0553964	-0.00339739	0.00831506	0.927465	0.614148	0.729291	0.491401	7.53929e-08	paaH		enzyme; Phenylacetic acid degradation	3-hydroxyadipyl-CoA dehydrogenase, NAD+-dependent	K00074
1338	BW25113_1396	41.3789	43.9635	55.7529	117.075	48.2205	381.09	0.0113396	-0.0230162	0.019826	0.0638604	-0.00513172	0.00488496	0.929992	0.861927	0.147754	0.878628	1.04066e-06	paaI		enzyme; Phenylacetic acid degradation	hydroxyphenylacetyl-CoA thioesterase	K02614
1339	BW25113_1397	248.274	140.942	557.529	407.876	220.701	1244.47	0.0120432	-0.023082	0.0287385	0.0183959	0.0282494	0.0101045	0.0576599	0.584519	0.338859	0.271407	0.0125524	paaJ		enzyme; Phenylacetic acid degradation	3-oxoadipyl-CoA/3-oxo-5,6-dehydrosuberyl-CoA thiolase	K02615
1340	BW25113_1398	283.945	160.337	806.869	710.95	277.268	1622.82	0.0149454	-0.0263151	0.0205542	0.0159914	0.0286238	0.00147766	0.043649	0.480408	0.687355	0.205295	0.027494	paaK		enzyme; Phenylacetic acid degradation	phenylacetyl-CoA ligase	K01912
1341	BW25113_1399	572.171	517.217	741.824	993.253	635.212	1217.12	0.00594452	-0.00902153	0.00206077	0.0167311	0.00460533	0.0128297	0.695077	0.860073	0.320023	0.839665	0.123924	paaX		regualtor: Phenylacetic acid degradation	transcriptional repressor of phenylacetic acid degradation paa operon, phenylacetyl-CoA inducer	K02616
1342	BW25113_1400	288.226	315.503	415.824	326.678	223.483	603.545	0.00225981	-0.0135632	0.0159243	0.00701398	-0.00487258	-0.0121326	0.661521	0.8049	0.483657	0.456308	0.273581	paaY		putative enzyme; Not classified	putative hexapeptide repeat acetyltransferase	K02617
1343	BW25113_1402	32.8178	42.6704	58.8503	42.4871	103.86	93.905	0.00806012	0.0090223	0.0229852	0.0123821	-0.0119356	0.00251311	0.67301	0.724528	0.625795	0.547646	0.339905	insD1		IS, phage, Tn; Transposon-related functions; extrachromosomal; transposon related	IS2 transposase TnpB	K07497
1344	BW25113_1403	8.56116	3.87913	14.7126	13.2182	9.27317	7.29359	0.00782541	-0.00339457	-0.0116908	-0.0240053	0.0409353	0.000158906	0.726585	0.822103	0.972334	0.751959	0.537413	insC1		IS, phage, Tn; Transposon-related functions; extrachromosomal; transposon related	IS2 repressor TnpA	K07483
1345	BW25113_1404	22.8298	23.2748	27.8765	21.7156	66.7668	26.4393	0.00441624	0.0186781	0.00863531	-0.00132571	0.000546107	0.00569107	1	0.927942	0.807653	0.383138	0.955527	insI1		IS, phage, Tn; Transposon-related functions; extrachromosomal; transposon related	IS30 transposase
1346	BW25113_1406	205.468	263.781	1125.13	852.574	733.508	1033.87	0.0175168	-0.00677565	0.00938947	-0.00855172	-0.0103963	-0.0111437	0.31695	0.259172	0.353266	0.596188	0.746992	ydbC	putative dehydrogenase	putative enzyme; Not classified	putative NAD(P)-binding oxidoreductase	K05275
1347	BW25113_1407	102.734	84.0478	164.161	103.857	144.661	144.96	0.00484611	0.00105393	0.0128204	-0.00843807	0.0111558	0.00952071	0.661909	0.758874	0.304108	0.875289	0.726239	ydbD			PF10971 family putative periplasmic methylglyoxal resistance protein
1348	BW25113_1408	9.98802	7.75826	6.96912	12.274	15.7644	12.7638	0.0036052	0.00735373	-0.00385651	0.0261377	0.0121543	0.000597387	0.948449	0.911072	0.7354	0.580134	0.641702	ynbA		putative enzyme; Not classified	inner membrane protein
1349	BW25113_1409	17.1223	24.5678	8.51781	7.55326	7.41854	0.911699	-0.0185688	0.0158679	-0.0464336	-0.0660319	-0.0173791	0.000954824	0.688986	0.742453	0.996614	0.975562	0.302328	ynbB	putative phosphatidate cytidiltransferase	putative enzyme; Central intermediary metabolism: Nucleotide interconversions	putative CDP-diglyceride synthase	K00981
1350	BW25113_1410	144.113	148.7	144.028	175.613	240.175	176.87	0.00287738	0.00694416	-0.000986928	0.00939667	-0.00135897	-0.00291345	0.895241	1	0.630122	0.566706	0.628409	ynbC			putative esterase
1351	BW25113_1411	209.748	188.784	250.888	251.146	252.23	256.187	0.00304154	-0.000249144	0.000844168	0.000473107	0.00555699	0.00626499	0.777022	0.906496	0.99571	0.994518	0.995591	ynbD	putative enzymes	putative enzyme; Not classified	putative phosphatase inner membrane protein
1352	BW25113_1412	456.595	438.342	431.311	356.891	444.185	385.649	-0.00137566	0.00267999	0.00357234	-0.00477363	0.00227336	0.0124489	0.931446	0.97013	0.580761	0.987714	0.70446	azoR	acyl carrier protein phosphodiesterase	enzyme; Fatty acid and phosphatidic acid biosynthesis	NADH-azoreductase, FMN-dependent	K01118
1353	BW25113_1413	6893.16	6850.54	6607.5	5933.08	4864.71	5068.13	-0.00273837	-0.00305835	-0.00308187	-0.00982789	0.000235477	0.00577629	0.928151	0.976595	0.701611	0.697885	0.344369	hrpA	helicase, ATP-dependent	enzyme; DNA - replication, repair, restriction/modification	putative ATP-dependent helicase	K03578
1354	BW25113_1414	406.655	400.843	1237.41	1356.75	1258.37	1273.64	0.0148215	-0.00124488	-0.000245044	0.0001795	0.00220716	0.0129869	0.993869	0.451297	0.737991	0.998509	0.967273	ydcF			DUF218 superfamily protein, SAM-binding
1355	BW25113_1415	5285.09	1657.68	8112.83	6375.89	2168.07	15115.1	0.00924323	-0.029726	0.0213568	0.013108	0.057336	0.01421	1.78699e-13	0.768372	0.379232	0.117185	0.0413009	aldA	aldehyde dehydrogenase, NAD-linked	enzyme; Energy metabolism, carbon: Fermentation	aldehyde dehydrogenase A, NAD-linked	K07248
1356	BW25113_1418	1342.67	1272.35	805.32	708.118	960.7	779.502	-0.00615524	0.00478146	0.0028024	-0.000795682	0.00233435	-0.0122909	0.842729	0.727463	0.682407	0.846417	0.880371	cybB		enzyme; Energy metabolism, carbon: Electron transport	cytochrome b561	K12262
1357	BW25113_1419	512.243	449.979	455.316	497.571	534.135	507.816	0.000495863	0.00163874	-0.000289594	0.00475681	0.00638724	7.83508e-05	0.60682	0.936895	0.775563	0.863839	0.777913	ydcA			putative periplasmic protein
1358	BW25113_1420	540.78	338.777	1084.86	2165.9	1126.69	1690.29	0.015757	-0.00794173	-0.0107406	0.0185778	0.0236621	-0.00579906	0.0385533	0.63514	0.0146378	0.978348	0.162906	mokB	regulatory peptide whose translation enables hokB expression		regulatory peptide
1359	BW25113_1421	871.811	892.2	560.627	462.637	789.147	656.423	-0.00482383	0.00684431	0.00952307	0.00485846	-0.00138035	0.0185471	0.819849	0.763846	0.557269	0.695874	0.659127	trg		regulator; Chemotaxis and mobility	methyl-accepting chemotaxis protein III, ribose and galactose sensor receptor	K05876
1360	BW25113_1422	2197.36	1252.96	3834.56	2221.6	3734.31	4088.97	0.00884542	0.0017704	0.0204966	-0.00303324	0.0295326	0.0124643	0.00085803	0.702486	0.0496793	0.96052	0.870864	ydcI	putative transcriptional regulator LYSR-type	putative regulator; Not classified	putative DNA-binding transcriptional regulator
1361	BW25113_1423	162.662	178.44	1630.77	2736.17	1258.37	2377.71	0.0310236	-0.012775	-0.00444875	0.0117817	-0.00249796	-0.0115751	0.725612	0.135513	0.0617976	0.74165	0.232479	ydcJ		putative enzyme; Not classified	putative metalloenzyme
1362	BW25113_1424	1552.42	1569.75	2339.3	2509.57	1595.91	2454.29	0.0042569	-0.00844777	-0.00104404	0.000334895	-0.000515709	-0.00612059	0.85589	0.778653	0.788211	0.632382	0.915121	opgD	putative glycoprotein	putative structure; Not classified	osmoregulated periplasmic glucan (OPG) biosynthesis periplasmic protein
1363	BW25113_1426	449.461	394.378	1357.43	1303.88	810.475	1748.64	0.0138277	-0.012487	0.00835783	0.00443313	0.00738892	0.00676472	0.617761	0.454009	0.901839	0.525259	0.435727	ydcH			DUF465 family protein	K09794
1364	BW25113_1427	423.777	395.671	1477.45	1253.84	1384.48	1311.02	0.0152754	-0.000122024	0.00485568	-0.00683847	0.00539449	-0.0123935	0.833686	0.399112	0.577121	0.923997	0.659206	rimL	ribosomal-protein-serine acetyltransferase	enzyme; Ribosomes - maturation and modification	ribosomal-protein-L7/L12-serine acetyltransferase	K03817
1365	BW25113_1428	148.393	168.096	603.216	659.022	724.235	653.688	0.0183759	0.00144292	0.00175059	0.00175408	-0.00426478	0.00033995	0.657318	0.350038	0.766108	0.841112	0.842093	ydcK		putative enzyme; Not classified	uncharacterized protein
1366	BW25113_1429	673.478	658.159	718.594	732.666	797.493	828.734	0.00183299	0.000684867	0.00290432	0.00474646	0.00122787	-0.00599594	0.993717	0.965788	0.940497	0.915251	0.688292	tehA		transport; Drug/analog sensitivity	potassium-tellurite ethidium and proflavin transporter	K03304
1367	BW25113_1430	700.588	690.485	597.021	578.768	399.674	609.015	-0.00339385	-0.0075752	0.000540214	-0.000618448	6.67182e-05	-0.00640075	0.987502	0.913553	0.935268	0.62139	0.992853	tehB		enzyme; Drug/analog sensitivity	tellurite, selenium methyltransferase, SAM-dependent; tellurite, selenium resistance protein	K16868
1368	BW25113_1431	643.514	702.122	421.244	704.341	567.518	567.077	-0.00224545	0.000413307	-0.0102985	0.0146833	-0.00536316	0.0187787	0.584465	0.773722	0.0997609	0.736397	0.3891	ydcL			lipoprotein
1369	BW25113_1432	780.492	739.621	1617.61	1493.66	2703.13	1186.12	0.0102358	0.0123353	-0.00226714	-0.00955159	0.00466005	-0.00655319	0.861067	0.618704	0.791364	0.548173	0.287097	insQ		IS, phage, Tn; Transposon-related functions; extrachromosomal; transposon related	IS609 transposase B	K07496
1370	BW25113_1433	231.151	234.041	568.37	721.336	939.372	792.266	0.0150265	0.00489502	0.00224658	0.012354	0.000706369	0.0184677	0.921347	0.543661	0.431706	0.56011	0.320018	ydcO	putative membrane transport protein	putative transport; Not classified	BenE family inner membrane putative transporter	K05782
1371	BW25113_1434	275.384	287.056	634.964	537.225	1078.47	453.114	0.0106709	0.0134039	0.000117151	-0.0112376	0.000113571	-0.000650334	0.819866	0.571826	0.603722	0.537952	0.276087	ydcN		putative regulator; Not classified	putative DNA-binding transcriptional regulator	K23779
1372	BW25113_1435	2201.64	2520.14	3511.66	3899.37	3547.91	2369.5	0.00435418	0.00243264	-0.01153	-0.0118297	-0.00589742	0.00592613	0.322498	0.748678	0.68951	0.99608	0.173187	ydcP	putative protease	putative enzyme; Not classified	putative peptidase	K08303
1373	BW25113_1436	242.566	241.799	178.874	121.796	73.258	174.134	-0.0083986	-0.014293	0.00989406	-0.0061989	-0.000920573	-0.00276807	0.967263	0.839602	0.371814	0.310098	0.919746	yncJ			uncharacterized protein
1374	BW25113_1438	572.171	629.712	4512.89	2969.37	8736.25	1862.6	0.0240102	0.0210978	-0.00170764	-0.0313086	-5.57487e-05	-0.0171638	0.565426	0.174359	0.129754	0.436961	0.00301817	hicB			antitoxin for the HicAB toxin-antitoxin system	K18843
[truncated: 3,116 more rows]

## Sheet: KEGG
				Gene number Cell colors were according to the enrichment ratios in the right table.																						The log2-scaled enrichment ratios by percentage per total genes and percentage per selected genes.
[truncated: 286 more rows]
